# Supplementary material for: Irradiation Suppresses IFNγ-Mediated PD-L1 and MCL1 Expression in EGFR-Positive Lung Cancer to Augment CD8+ T Cells Cytotoxicity
Source: Cells. 2021 Sep 23;10(10):2515. doi: 10.3390/cells10102515 (PMC8533912; doi:10.3390/cells10102515)
Supplement: Supplementary file 1 [file cells-10-02515-s001.zip]

Archive with 1 entries (1 files):
- Table S1. RNAseq A549+IFNr.xlsx
