# Supplementary material for: Irradiation Suppresses IFNγ-Mediated PD-L1 and MCL1 Expression in EGFR-Positive Lung Cancer to Augment CD8+ T Cells Cytotoxicity
Source: Cells. 2021 Sep 23;10(10):2515. doi: 10.3390/cells10102515 (PMC8533912; doi:10.3390/cells10102515)
Supplement: Supplementary file 1 [file cells-10-02515-s001.zip › Table S1. RNAseq A549+IFNr.xlsx]

## Sheet: A549-VS-A549_plus_INF_r.Possion
GeneID	Length	A549-Expression	A549_plus_INF_r-Expression	log2FoldChange(A549_plus_INF_r/A549)	FDR	Up/Down-Regulation(A549_plus_INF_r/A549)	Pvalue	Symbol	Cellular Component	Molecular Function	Biological Process	Kegg Orthology	Nr Description	Desc
875	2583	0.01	8.81	9.783	1.63675e-84	Up	1.21931e-86	CBS	GO:0005634//nucleus;GO:0005829//cytosol;GO:0005737//cytoplasm	GO:0020037//heme binding;GO:0072341//modified amino acid binding;GO:0042802//identical protein binding;GO:0031625//ubiquitin protein ligase binding;GO:1904047//S-adenosyl-L-methionine binding;GO:0070026//nitric oxide binding;GO:0042803//protein homodimerization activity;GO:0019825//oxygen binding;GO:0050421//nitrite reductase (NO-forming) activity;GO:0046872//metal ion binding;GO:0004122//cystath…	GO:0043418//homocysteine catabolic process;GO:0019346//transsulfuration;GO:0042262//DNA protection;GO:0006565//L-serine catabolic process;GO:0006563//L-serine metabolic process;GO:0019343//cysteine biosynthetic process via cystathionine;GO:0006535//cysteine biosynthetic process from serine;GO:0050667//homocysteine metabolic process;GO:0070814//hydrogen sulfide biosynthetic process;GO:0019344//cys…	K01697//cystathionine beta-synthase [EC:4.2.1.22]	XP_009200453.1//cystathionine beta-synthase isoform X2 [Papio anubis];NP_001308001.1//cystathionine beta-synthase isoform 2 [Homo sapiens]	1//3;2//1
54065	917	0.01	2.12	7.72792	7.18056e-07	Up	1.16469e-07	SMIM11A	NA	NA	NA	K12581//CCR4-NOT transcription complex subunit 7/8;K06245//laminin, beta 4;K15322//tRNA-splicing endonuclease subunit Sen2 [EC:3.1.27.9];K01064//wingless-type MMTV integration site family, member 9	BAG64432.1//unnamed protein product [Homo sapiens]	4
30009	2589	0.01	1.91	7.57743	3.68634e-18	Up	2.04002e-19	TBX21	GO:0005634//nucleus;GO:0043025//neuronal cell body	GO:0043565//sequence-specific DNA binding;GO:0044212//transcription regulatory region DNA binding;GO:0003700//DNA binding transcription factor activity;GO:0001227//transcriptional repressor activity, RNA polymerase II transcription regulatory region sequence-specific DNA binding	GO:0006355//regulation of transcription, DNA-templated;GO:0045580//regulation of T cell differentiation;GO:0045893//positive regulation of transcription, DNA-templated;GO:0071310//cellular response to organic substance;GO:0000122//negative regulation of transcription from RNA polymerase II promoter;GO:0032703//negative regulation of interleukin-2 production;GO:2000552//negative regulation of T-he…	K10166//T-box protein 21	NP_037483.1//T-box transcription factor TBX21 [Homo sapiens]	1//3
10537	1006	0.01	1.88	7.55459	7.18333e-07	Up	1.16469e-07	UBD	GO:0005634//nucleus;GO:0005829//cytosol;GO:0016235//aggresome;GO:0001650//fibrillar center;GO:0005737//cytoplasm	GO:0070628//proteasome binding	GO:0043687//post-translational protein modification;GO:0016567//protein ubiquitination;GO:0032446//protein modification by small protein conjugation;GO:0043123//positive regulation of I-kappaB kinase/NF-kappaB signaling;GO:1901990//regulation of mitotic cell cycle phase transition;GO:0043065//positive regulation of apoptotic process;GO:0006511//ubiquitin-dependent protein catabolic process;GO:000…	K12157//ubiquitin D	NP_006389.2//ubiquitin D [Homo sapiens]	3//A2MP1
375593	1358	0.01	1.73	7.43463	1.39959e-08	Up	1.80929e-09	TRIM73	GO:0005829//cytosol;GO:0005622//intracellular	GO:0008270//zinc ion binding	NA	K12024//tripartite motif-containing protein 50/73/74	NP_944606.2//tripartite motif-containing protein 73 [Homo sapiens]	3//A2MP1
128653	631	0.01	1.48	7.20945	0.000872673	Up	0.000241086	C20orf141	GO:0016021//integral component of membrane	NA	NA	NA	NP_542777.1//uncharacterized protein C20orf141 [Homo sapiens]	1//3;2//1
2633	3050	0.05	6.79	7.08534	4.313e-73	Up	3.64502e-75	GBP1	GO:0005829//cytosol;GO:0005576//extracellular region;GO:0005886//plasma membrane;GO:0000139//Golgi membrane	GO:0019955//cytokine binding;GO:0042802//identical protein binding;GO:0019003//GDP binding;GO:0042803//protein homodimerization activity;GO:0003924//GTPase activity;GO:0003779//actin binding;GO:0051879//Hsp90 protein binding;GO:0005525//GTP binding;GO:0019899//enzyme binding;GO:0030507//spectrin binding	GO:0060333//interferon-gamma-mediated signaling pathway;GO:1903077//negative regulation of protein localization to plasma membrane;GO:1900025//negative regulation of substrate adhesion-dependent cell spreading;GO:0051607//defense response to virus;GO:0051260//protein homooligomerization;GO:1900041//negative regulation of interleukin-2 secretion;GO:1903076//regulation of protein localization to pl…	K20899//guanylate-binding protein 1/3/4/7	NP_002044.2//guanylate-binding protein 1 [Homo sapiens]	2//1
29126	3083	0.05	5.95	6.89482	1.63226e-64	Up	1.59404e-66	CD274	GO:0070062//extracellular exosome;GO:0012505//endomembrane system;GO:0009897//external side of plasma membrane;GO:0016021//integral component of membrane;GO:0005886//plasma membrane	NA	GO:0046007//negative regulation of activated T cell proliferation;GO:0007165//signal transduction;GO:0030335//positive regulation of cell migration;GO:0032693//negative regulation of interleukin-10 production;GO:0034097//response to cytokine;GO:0042102//positive regulation of T cell proliferation;GO:0007166//cell surface receptor signaling pathway;GO:0031295//T cell costimulation;GO:1903556//nega…	K06745//programmed cell death 1 ligand 1	NP_054862.1//programmed cell death 1 ligand 1 isoform a precursor [Homo sapiens];NP_001300958.1//programmed cell death 1 ligand 1 isoform c precursor [Homo sapiens];NP_001254635.1//programmed cell death 1 ligand 1 isoform b precursor [Homo sapiens]	1//3;3//A2MP1
101060321	2090	0.01	0.86	6.42626	1.37641e-06	Up	2.33164e-07	TBC1D3G	GO:0012505//endomembrane system;GO:0005622//intracellular;GO:0005886//plasma membrane	GO:0017137//Rab GTPase binding;GO:0005096//GTPase activator activity	GO:0006886//intracellular protein transport;GO:0090630//activation of GTPase activity;GO:0031338//regulation of vesicle fusion	K20134//TBC1 domain family member 3	NP_001278391.1//TBC1 domain family member 3G [Homo sapiens]	1//3
3702	4366	0.01	0.83	6.37504	1.74216e-13	Up	1.35783e-14	ITK	GO:0005634//nucleus;GO:0031234//extrinsic component of cytoplasmic side of plasma membrane;GO:0005829//cytosol;GO:0005911//cell-cell junction	GO:0046872//metal ion binding;GO:0004715//non-membrane spanning protein tyrosine kinase activity;GO:0005524//ATP binding	GO:0042110//T cell activation;GO:0007165//signal transduction;GO:0038083//peptidyl-tyrosine autophosphorylation;GO:0050852//T cell receptor signaling pathway;GO:0042127//regulation of cell proliferation;GO:0035556//intracellular signal transduction;GO:0032609//interferon-gamma production;GO:0001816//cytokine production;GO:0006968//cellular defense response;GO:0002250//adaptive immune response;GO:…	K07363//IL2-inducible T-cell kinase [EC:2.7.10.2]	NP_005537.3//tyrosine-protein kinase ITK/TSK [Homo sapiens]	3//A2MP1
3627	1227	0.01	0.8	6.32193	0.000872081	Up	0.000241086	CXCL10	GO:0005615//extracellular space;GO:0009897//external side of plasma membrane;GO:0005623//cell;GO:0005576//extracellular region	GO:0048248//CXCR3 chemokine receptor binding;GO:0008603//cAMP-dependent protein kinase regulator activity;GO:0008201//heparin binding;GO:0005102//receptor binding;GO:0008009//chemokine activity	GO:0061844//antimicrobial humoral immune response mediated by antimicrobial peptide;GO:0042127//regulation of cell proliferation;GO:0071222//cellular response to lipopolysaccharide;GO:0007166//cell surface receptor signaling pathway;GO:0010332//response to gamma radiation;GO:2000406//positive regulation of T cell migration;GO:0043950//positive regulation of cAMP-mediated signaling;GO:0007165//sig…	K12671//C-X-C motif chemokine 10	NP_001556.2//C-X-C motif chemokine 10 precursor [Homo sapiens]	3//A2MP1
729262	3292	0.01	0.75	6.22882	7.26197e-09	Up	9.03768e-10	NUTM2B	NA	NA	NA	K17602//YLP motif-containing protein 1;K13911//basic salivary proline-rich protein 1/2	NP_001265424.1//NUT family member 2B [Homo sapiens]	1//3
2944	1266	0.01	0.73	6.18982	0.00165514	*	0.000482638	GSTM1	NA	NA	NA	K00799//glutathione S-transferase [EC:2.5.1.18]	XP_009244998.1//PREDICTED: glutathione S-transferase Mu 1 isoform X1 [Pongo abelii]	3//A2MP1;2//1
684	1048	0.01	0.71	6.14975	0.00590905	*	0.00193429	BST2	GO:0016020//membrane;GO:0070062//extracellular exosome;GO:0016324//apical plasma membrane;GO:0031225//anchored component of membrane;GO:0035577//azurophil granule membrane;GO:0009986//cell surface;GO:0045121//membrane raft;GO:0005887//integral component of plasma membrane;GO:0005829//cytosol;GO:0005794//Golgi apparatus;GO:0016021//integral component of membrane;GO:0005771//multivesicular body;GO:…	GO:0003723//RNA binding;GO:0008191//metalloendopeptidase inhibitor activity;GO:0042802//identical protein binding;GO:0004871//signal transducer activity;GO:0042803//protein homodimerization activity	GO:0035456//response to interferon-beta;GO:0060337//type I interferon signaling pathway;GO:0032956//regulation of actin cytoskeleton organization;GO:0008283//cell proliferation;GO:0006959//humoral immune response;GO:0034341//response to interferon-gamma;GO:0045071//negative regulation of viral genome replication;GO:1901253//negative regulation of intracellular transport of viral material;GO:00433…	K06731//bone marrow stromal cell antigen 2	NP_004326.1//bone marrow stromal antigen 2 precursor [Homo sapiens]	3//A2MP1
121793	859	0.01	0.66	6.04439	0.0379992	*	0.0155194	TEX29	GO:0016021//integral component of membrane	NA	NA	NA	XP_016875876.1//PREDICTED: testis-expressed sequence 29 protein isoform X1 [Homo sapiens];NP_001290062.1//testis-expressed protein 29 isoform 1 [Homo sapiens]	1//3;2//1
733	888	0.01	0.65	6.02237	0.0205874	*	0.00775218	C8G	NA	NA	NA	K03999//complement component 8 subunit gamma	XP_016817690.1//PREDICTED: complement component C8 gamma chain [Pan troglodytes]	2//1
100293534	5427	0.01	0.61	5.93074	4.96404e-12	Up	4.36614e-13	C4B_2	GO:0070062//extracellular exosome;GO:0005788//endoplasmic reticulum lumen;GO:0030425//dendrite;GO:0030424//axon;GO:0005615//extracellular space;GO:0072562//blood microparticle;GO:0044216//other organism cell;GO:0030054//cell junction;GO:0043025//neuronal cell body;GO:0005576//extracellular region;GO:0045202//synapse;GO:0005886//plasma membrane	GO:0001848//complement binding;GO:0004252//serine-type endopeptidase activity;GO:0030246//carbohydrate binding;GO:0004866//endopeptidase inhibitor activity;GO:0001849//complement component C1q binding	GO:0043687//post-translational protein modification;GO:0030449//regulation of complement activation;GO:0006956//complement activation;GO:0032490//detection of molecule of bacterial origin;GO:0006954//inflammatory response;GO:0044267//cellular protein metabolic process;GO:0006958//complement activation, classical pathway;GO:2000427//positive regulation of apoptotic cell clearance;GO:0045087//innat…	K03989//complement component 4	NP_001229752.1//complement C4-B-like preproprotein [Homo sapiens]	2//1
653604	457	0.01	0.58	5.85798	0.226747	*	0.124517	HIST2H3D	NA	NA	NA	K11253//histone H3	XP_012669845.1//PREDICTED: uncharacterized protein LOC105888650 [Clupea harengus]	2//1
5196	878	0.01	0.57	5.83289	0.038005	*	0.0155194	PF4	GO:0031093//platelet alpha granule lumen;GO:0005615//extracellular space;GO:0020005//symbiont-containing vacuole membrane;GO:0005576//extracellular region;GO:0005737//cytoplasm;GO:0097679//other organism cytoplasm	GO:0048248//CXCR3 chemokine receptor binding;GO:0045236//CXCR chemokine receptor binding;GO:0008201//heparin binding;GO:0008009//chemokine activity	GO:0010744//positive regulation of macrophage derived foam cell differentiation;GO:2001240//negative regulation of extrinsic apoptotic signaling pathway in absence of ligand;GO:0061844//antimicrobial humoral immune response mediated by antimicrobial peptide;GO:0045347//negative regulation of MHC class II biosynthetic process;GO:0042127//regulation of cell proliferation;GO:0032496//response to lip…	K05407//platelet factor 4	XP_003265787.1//PREDICTED: platelet factor 4 [Nomascus leucogenys]	3//A2MP1
8968	466	0.01	0.56	5.80735	0.226877	*	0.124517	HIST1H3F	GO:0005634//nucleus;GO:0000786//nucleosome	GO:0003677//DNA binding;GO:0046982//protein heterodimerization activity	GO:0006334//nucleosome assembly;GO:0006352//DNA-templated transcription, initiation	K11253//histone H3	XP_012890639.1//PREDICTED: LOW QUALITY PROTEIN: uncharacterized protein LOC106000001 [Dipodomys ordii]	2//1
100529251	794	0.01	0.56	5.80735	0.0702169	*	0.0310688	CKLF-CMTM1	GO:0016021//integral component of membrane	NA	NA	NA	NP_001189438.1//CKLF-CMTM1 protein isoform 3 [Homo sapiens];NP_001191027.1//CKLF-CMTM1 protein isoform 2 [Homo sapiens];NP_001191028.1//CKLF-CMTM1 protein isoform 1 [Homo sapiens]	1//3
84648	617	0.01	0.55	5.78136	0.127558	*	0.062198	LCE3D	GO:0005829//cytosol;GO:0001533//cornified envelope;GO:0005737//cytoplasm	GO:0005198//structural molecule activity	GO:0018149//peptide cross-linking;GO:0030216//keratinocyte differentiation;GO:0070268//cornification	NA	NP_115952.1//late cornified envelope protein 3D [Homo sapiens]	1//3
3394	2678	0.06	3.22	5.74595	1.48963e-28	Up	4.31762e-30	IRF8	GO:0005634//nucleus;GO:0005654//nucleoplasm;GO:0005829//cytosol;GO:0005737//cytoplasm	GO:0000978//RNA polymerase II proximal promoter sequence-specific DNA binding;GO:0003705//transcription factor activity, RNA polymerase II distal enhancer sequence-specific binding;GO:0001078//transcriptional repressor activity, RNA polymerase II proximal promoter sequence-specific DNA binding	GO:0060261//positive regulation of transcription initiation from RNA polymerase II promoter;GO:0060333//interferon-gamma-mediated signaling pathway;GO:0060337//type I interferon signaling pathway;GO:0042832//defense response to protozoan;GO:0030099//myeloid cell differentiation;GO:0071222//cellular response to lipopolysaccharide;GO:0006351//transcription, DNA-templated;GO:0042742//defense respons…	K10155//interferon regulatory factor 8	XP_017716051.1//PREDICTED: interferon regulatory factor 8 [Rhinopithecus bieti]	2//1
54567	3420	0.02	0.88	5.45943	6.51647e-10	Up	7.18794e-11	DLL4	GO:0016021//integral component of membrane;GO:0005886//plasma membrane	GO:0005509//calcium ion binding;GO:0005112//Notch binding	GO:0003222//ventricular trabecula myocardium morphogenesis;GO:0090051//negative regulation of cell migration involved in sprouting angiogenesis;GO:0003209//cardiac atrium morphogenesis;GO:0072554//blood vessel lumenization;GO:0045747//positive regulation of Notch signaling pathway;GO:0003344//pericardium morphogenesis;GO:0035924//cellular response to vascular endothelial growth factor stimulus;GO…	K06051//delta	EAW92466.1//delta-like 4 (Drosophila) [Homo sapiens]	3//A2MP1
390940	938	0.01	0.43	5.42626	0.226309	*	0.124517	PINLYP	GO:0005576//extracellular region	GO:0004859//phospholipase inhibitor activity	NA	K03985//plasminogen activator, urokinase receptor	NP_001180550.1//phospholipase A2 inhibitor and Ly6/PLAUR domain-containing protein isoform 1 [Homo sapiens];A6NC86.3//RecName: Full=phospholipase A2 inhibitor and Ly6/PLAUR domain-containing protein; Flags: Precursor;AAC99796.1//R28379_1, partial [Homo sapiens]	1//3
51463	2217	0.01	0.42	5.39232	0.0016555	*	0.000482638	GPR89B	GO:0032580//Golgi cisterna membrane;GO:0016021//integral component of membrane;GO:0030660//Golgi-associated vesicle membrane	GO:0008308//voltage-gated anion channel activity;GO:0004871//signal transducer activity	GO:0043123//positive regulation of I-kappaB kinase/NF-kappaB signaling;GO:0043588//skin development;GO:0051452//intracellular pH reduction;GO:0015031//protein transport	K22193//golgi pH regulator	NP_057418.1//Golgi pH regulator B isoform 1 [Homo sapiens];XP_007975517.1//PREDICTED: Golgi pH regulator A isoform X2 [Chlorocebus sabaeus]	4;1//3
6354	815	0.01	0.41	5.35755	0.127673	*	0.062198	CCL7	GO:0005615//extracellular space	GO:0031727//CCR2 chemokine receptor binding;GO:0008009//chemokine activity;GO:0031726//CCR1 chemokine receptor binding;GO:0048020//CCR chemokine receptor binding	GO:0043547//positive regulation of GTPase activity;GO:0071356//cellular response to tumor necrosis factor;GO:0071346//cellular response to interferon-gamma;GO:0071347//cellular response to interleukin-1;GO:0002548//monocyte chemotaxis;GO:0007186//G-protein coupled receptor signaling pathway;GO:0048247//lymphocyte chemotaxis;GO:0048245//eosinophil chemotaxis;GO:2000503//positive regulation of natu…	K05509//C-C motif chemokine 7	XP_003818055.1//PREDICTED: C-C motif chemokine 7 [Pan paniscus]	3//A2MP1
6019	619	0.01	0.41	5.35755	0.226644	*	0.124517	RLN2	GO:0005576//extracellular region	GO:0005179//hormone activity	GO:0007565//female pregnancy;GO:0045766//positive regulation of angiogenesis;GO:0050790//regulation of catalytic activity;GO:0010628//positive regulation of gene expression;GO:0030819//positive regulation of cAMP biosynthetic process	K21998//relaxin 1/2	NP_005050.2//prorelaxin H2 isoform 2 precursor [Homo sapiens];NP_604390.1//prorelaxin H2 isoform 1 preproprotein [Homo sapiens]	1//3;3//A2MP1;2//1
3383	3249	1.06	42.59	5.32838	0	Up	0	ICAM1	GO:0031012//extracellular matrix;GO:0070062//extracellular exosome;GO:0005925//focal adhesion;GO:0009897//external side of plasma membrane;GO:0001772//immunological synapse;GO:0009986//cell surface;GO:0005887//integral component of plasma membrane;GO:0045121//membrane raft;GO:0016021//integral component of membrane	GO:0005178//integrin binding;GO:0004872//receptor activity;GO:0004888//transmembrane signaling receptor activity;GO:0001618//virus receptor activity	GO:0007159//leukocyte cell-cell adhesion;GO:0033627//cell adhesion mediated by integrin;GO:0002291//T cell activation via T cell receptor contact with antigen bound to MHC molecule on antigen presenting cell;GO:1900027//regulation of ruffle assembly;GO:0002693//positive regulation of cellular extravasation;GO:1902042//negative regulation of extrinsic apoptotic signaling pathway via death domain r…	K06490//intercellular adhesion molecule 1	NP_000192.2//intercellular adhesion molecule 1 precursor [Homo sapiens]	2//1
432355	593	0.01	0.4	5.32193	0.392731	*	0.249274	SLURP2	GO:0005615//extracellular space	GO:0033130//acetylcholine receptor binding;GO:0030548//acetylcholine receptor regulator activity	GO:0099601//regulation of neurotransmitter receptor activity;GO:0095500//acetylcholine receptor signaling pathway	K13909//mucin-7	NP_803253.1//ly-6/neurotoxin-like protein 1 isoform b precursor [Homo sapiens]	1//3;2//1
116071	1991	0.78	30.44	5.28635	1.65393e-194	Up	3.52032e-197	BATF2	GO:0005634//nucleus	GO:0003677//DNA binding;GO:0003700//DNA binding transcription factor activity	GO:0006357//regulation of transcription from RNA polymerase II promoter;GO:0042832//defense response to protozoan;GO:0006351//transcription, DNA-templated;GO:0043011//myeloid dendritic cell differentiation	K09034//ATF-like basic leucine zipper transcriptional factor	NP_001287736.1//basic leucine zipper transcriptional factor ATF-like 2 isoform 2 [Homo sapiens];EAW74331.1//basic leucine zipper transcription factor, ATF-like 2, isoform CRA_b [Homo sapiens];NP_612465.3//basic leucine zipper transcriptional factor ATF-like 2 isoform 1 [Homo sapiens]	1//3;3//A2MP1
163688	1101	0.01	0.39	5.2854	0.0702368	*	0.0310688	CALML6	GO:0005634//nucleus;GO:0005737//cytoplasm	GO:0005509//calcium ion binding	NA	K02183//calmodulin	NP_619650.2//calmodulin-like protein 6 isoform 1 [Homo sapiens];XP_011282712.2//PREDICTED: calmodulin-like protein 6, partial [Felis catus]	1//3;3//A2MP1
349334	1251	0.01	0.38	5.24793	0.0702766	*	0.0310688	FOXD4L4	GO:0005634//nucleus	GO:0000981//RNA polymerase II transcription factor activity, sequence-specific DNA binding;GO:0043565//sequence-specific DNA binding	GO:0009653//anatomical structure morphogenesis;GO:0030154//cell differentiation;GO:0006351//transcription, DNA-templated	K09397//forkhead box protein D	NP_954714.2//forkhead box protein D4-like 4 [Homo sapiens]	3//A2MP1
388394	1110	0.01	0.37	5.20945	0.0702865	*	0.0310688	RPRML	GO:0016021//integral component of membrane	NA	NA	K10128//reprimo, TP53-dependent G2 arrest mediator candidate	XP_021784073.1//reprimo-like protein [Papio anubis]	4
100131187	564	0.01	0.37	5.20945	0.22618	*	0.124517	TSTD1	NA	NA	NA	K06089//junctional adhesion molecule 1;K01011//thiosulfate/3-mercaptopyruvate sulfurtransferase [EC:2.8.1.1 2.8.1.2]	XP_003780801.1//PREDICTED: LOW QUALITY PROTEIN: thiosulfate sulfurtransferase/rhodanese-like domain-containing protein 1 [Pongo abelii];XP_003308600.1//PREDICTED: thiosulfate sulfurtransferase/rhodanese-like domain-containing protein 1 isoform X1 [Pan troglodytes];XP_003308601.1//PREDICTED: thiosulfate sulfurtransferase/rhodanese-like domain-containing protein 1 isoform X2 [Pan troglodytes]	1//3
51052	264	0.01	0.36	5.16993	0.649465	*	0.499032	PRLH	GO:0005576//extracellular region;GO:0005737//cytoplasm	GO:0005184//neuropeptide hormone activity;GO:0031861//prolactin-releasing peptide receptor binding;GO:0005179//hormone activity	GO:0007186//G-protein coupled receptor signaling pathway;GO:0048483//autonomic nervous system development;GO:0042755//eating behavior;GO:0032868//response to insulin;GO:0040014//regulation of multicellular organism growth;GO:0002021//response to dietary excess;GO:0001894//tissue homeostasis;GO:0006112//energy reserve metabolic process;GO:0045444//fat cell differentiation;GO:0009749//response to g…	K05269//Prolactin-releasing peptide	XP_003813153.2//PREDICTED: prolactin-releasing peptide [Pan paniscus]	1//3
90019	1569	0.01	0.36	5.16993	0.020584	*	0.00775218	SYT8	GO:0030672//synaptic vesicle membrane;GO:0016021//integral component of membrane;GO:0001669//acrosomal vesicle;GO:0005886//plasma membrane	GO:0005544//calcium-dependent phospholipid binding;GO:0030276//clathrin binding;GO:0005509//calcium ion binding;GO:0019905//syntaxin binding;GO:0048306//calcium-dependent protein binding	GO:0006906//vesicle fusion;GO:0048488//synaptic vesicle endocytosis;GO:0007340//acrosome reaction;GO:0048791//calcium ion-regulated exocytosis of neurotransmitter;GO:0017158//regulation of calcium ion-dependent exocytosis	K19908//synaptotagmin-8	NP_612634.3//synaptotagmin-8 isoform 2 [Homo sapiens];NP_001277261.1//synaptotagmin-8 isoform 1 [Homo sapiens];NP_001277263.1//synaptotagmin-8 isoform 4 [Homo sapiens];NP_001277262.1//synaptotagmin-8 isoform 3 [Homo sapiens]	1//3;4
4070	2080	0.01	0.35	5.12928	0.00591131	*	0.00193429	TACSTD2	GO:0016020//membrane;GO:0070062//extracellular exosome;GO:0005634//nucleus;GO:0005615//extracellular space;GO:0009925//basal plasma membrane;GO:0005887//integral component of plasma membrane;GO:0005829//cytosol;GO:0016328//lateral plasma membrane	GO:0004872//receptor activity	GO:0090191//negative regulation of branching involved in ureteric bud morphogenesis;GO:1900025//negative regulation of substrate adhesion-dependent cell spreading;GO:0007601//visual perception;GO:0007166//cell surface receptor signaling pathway;GO:0050678//regulation of epithelial cell proliferation;GO:0010633//negative regulation of epithelial cell migration;GO:0098609//cell-cell adhesion;GO:006…	K17288//tumor-associated calcium signal transducer 2	XP_003265191.1//PREDICTED: tumor-associated calcium signal transducer 2 [Nomascus leucogenys]	2//1
4493	519	0.01	0.34	5.08746	0.392848	*	0.249274	MT1E	NA	NA	NA	K14739//metallothionein 1/2	XP_009194736.1//metallothionein-1E isoform X2 [Papio anubis]	3//A2MP1
165904	3067	0.01	0.34	5.08746	0.000460541	Up	0.000120426	XIRP1	GO:0001725//stress fiber;GO:0005925//focal adhesion;GO:0030054//cell junction;GO:0031941//filamentous actin	GO:0003779//actin binding;GO:0003723//RNA binding	GO:0030036//actin cytoskeleton organization;GO:0032091//negative regulation of protein binding;GO:0007507//heart development	K16628//collagen, type VII, alpha;K17582//antigen KI-67	NP_001185550.1//xin actin-binding repeat-containing protein 1 isoform 2 [Homo sapiens];NP_919269.2//xin actin-binding repeat-containing protein 1 isoform 1 [Homo sapiens]	1//3;3//A2MP1
101928917	1184	0.01	0.33	5.04439	0.127722	*	0.062198	HSFX3	GO:0005634//nucleus	GO:0043565//sequence-specific DNA binding;GO:0003700//DNA binding transcription factor activity	GO:0006351//transcription, DNA-templated	K09415//heat shock transcription factor 2;K07612//gap junction alpha-3 protein;K09414//heat shock transcription factor 1;K15694//RING finger protein 43 [EC:2.3.2.27];K16482//centriolar protein POC1	NP_001310008.1//heat shock transcription factor, X-linked member 3 [Homo sapiens]	1//3
727832	4013	0.01	0.33	5.04439	6.69914e-05	Up	1.50095e-05	GOLGA6L6	NA	NA	NA	K18626//trichohyalin;K20358//golgin subfamily A member 2	NP_001138476.2//golgin subfamily A member 6-like protein 6 [Homo sapiens]	2//1
6441	1299	0.01	0.31	4.9542	0.070207	*	0.0310688	SFTPD	GO:0005581//collagen trimer	GO:0005201//extracellular matrix structural constituent	NA	K06236//collagen, type I, alpha	XP_020559369.1//collagen alpha-1(I) chain-like [Oryzias latipes]	4
3266	826	0.01	0.3	4.90689	0.226283	*	0.124517	ERAS	GO:0016020//membrane;GO:0005886//plasma membrane	GO:0005525//GTP binding;GO:0003924//GTPase activity	GO:0007165//signal transduction	K17196//GTPase Eras	NP_853510.1//GTPase ERas precursor [Homo sapiens]	3//A2MP1
57817	598	0.01	0.29	4.85798	0.392113	*	0.249274	HAMP	GO:0045179//apical cortex;GO:0005615//extracellular space;GO:0005623//cell;GO:0005576//extracellular region;GO:0014704//intercalated disc	GO:0097690//iron channel inhibitor activity;GO:0005102//receptor binding;GO:0005179//hormone activity	GO:0071481//cellular response to X-ray;GO:0006879//cellular iron ion homeostasis;GO:0061844//antimicrobial humoral immune response mediated by antimicrobial peptide;GO:1904255//negative regulation of iron channel activity;GO:0097421//liver regeneration;GO:0071222//cellular response to lipopolysaccharide;GO:0002092//positive regulation of receptor internalization;GO:0071356//cellular response to t…	NA	NP_066998.1//hepcidin preproprotein [Homo sapiens]	3//A2MP1
100996741	3409	0.01	0.28	4.80735	0.000872278	Up	0.000241086	LOC100996741	NA	NA	NA	NA	XP_011817615.1//PREDICTED: protein FAM231A/C-like [Colobus angolensis palliatus]	1//3
2352	948	0.01	0.28	4.80735	0.226722	*	0.124517	FOLR3	GO:1904724//tertiary granule lumen;GO:0016020//membrane;GO:0035580//specific granule lumen;GO:0019898//extrinsic component of membrane;GO:0005576//extracellular region	GO:0005542//folic acid binding	GO:0015884//folic acid transport;GO:0043312//neutrophil degranulation	K13649//folate receptor	XP_008018204.1//PREDICTED: folate receptor gamma isoform X1 [Chlorocebus sabaeus];P41439.1//RecName: Full=Folate receptor gamma; Short=FR-gamma; AltName: Full=Folate receptor 3; Flags: Precursor	1//3;3//A2MP1
200931	1455	0.01	0.28	4.80735	0.0702268	*	0.0310688	SLC51A	GO:0043234//protein complex;GO:0016021//integral component of membrane;GO:0005789//endoplasmic reticulum membrane;GO:0005886//plasma membrane	GO:0046982//protein heterodimerization activity;GO:0042803//protein homodimerization activity;GO:0005215//transporter activity	GO:0006810//transport;GO:0015721//bile acid and bile salt transport	K14360//organic solute transporter subunit alpha	NP_689885.4//organic solute transporter subunit alpha [Homo sapiens]	5
3659	3557	11.45	291.45	4.66983	0	Up	0	IRF1	GO:0005634//nucleus;GO:0005654//nucleoplasm;GO:0005829//cytosol;GO:0000790//nuclear chromatin;GO:0005737//cytoplasm	GO:0000978//RNA polymerase II proximal promoter sequence-specific DNA binding;GO:0003677//DNA binding;GO:0043565//sequence-specific DNA binding;GO:0001077//transcriptional activator activity, RNA polymerase II proximal promoter sequence-specific DNA binding;GO:0003700//DNA binding transcription factor activity	GO:0060337//type I interferon signaling pathway;GO:0034124//regulation of MyD88-dependent toll-like receptor signaling pathway;GO:0032481//positive regulation of type I interferon production;GO:0071260//cellular response to mechanical stimulus;GO:0007596//blood coagulation;GO:2000564//regulation of CD8-positive, alpha-beta T cell proliferation;GO:0007050//cell cycle arrest;GO:0045893//positive re…	K09444//interferon regulatory factor 1	NP_001341853.1//interferon regulatory factor 1 isoform 2 [Homo sapiens];XP_003464582.2//PREDICTED: interferon regulatory factor 1 isoform X2 [Cavia porcellus];NP_001341854.1//interferon regulatory factor 1 isoform 3 [Homo sapiens]	1//3;2//1
8651	1216	0.87	21.4	4.62045	8.59047e-76	Up	6.93734e-78	SOCS1	GO:0005654//nucleoplasm;GO:0036464//cytoplasmic ribonucleoprotein granule;GO:0005737//cytoplasm	GO:0004860//protein kinase inhibitor activity;GO:0005159//insulin-like growth factor receptor binding;GO:0019901//protein kinase binding	GO:0045591//positive regulation of regulatory T cell differentiation;GO:0007259//JAK-STAT cascade;GO:0016567//protein ubiquitination;GO:0046426//negative regulation of JAK-STAT cascade;GO:0042532//negative regulation of tyrosine phosphorylation of STAT protein;GO:0071230//cellular response to amino acid stimulus;GO:0050707//regulation of cytokine secretion;GO:0046627//negative regulation of insul…	K04694//suppressor of cytokine signaling 1	XP_019569617.1//PREDICTED: suppressor of cytokine signaling 1 [Rhinolophus sinicus]	1//3
256710	1016	0.01	0.24	4.58496	0.227084	*	0.124517	GLIPR1L1	GO:0045121//membrane raft;GO:0005576//extracellular region;GO:0001669//acrosomal vesicle;GO:0005886//plasma membrane;GO:0031225//anchored component of membrane	NA	GO:0007338//single fertilization	K20412//peptidase inhibitor 16;K19919//cysteine-rich secretory protein	XP_011536436.2//PREDICTED: GLIPR1-like protein 1 isoform X1 [Homo sapiens];NP_001291893.1//GLIPR1-like protein 1 isoform 1 precursor [Homo sapiens]	1//3;3//A2MP1
441161	689	0.01	0.24	4.58496	0.39503	*	0.249274	OOEP	GO:0005938//cell cortex;GO:0043234//protein complex;GO:0045177//apical part of cell	GO:0003723//RNA binding	GO:0009566//fertilization;GO:0009880//embryonic pattern specification;GO:0006468//protein phosphorylation;GO:0001701//in utero embryonic development;GO:0035088//establishment or maintenance of apical/basal cell polarity;GO:0007566//embryo implantation;GO:0043623//cellular protein complex assembly	NA	NP_001073976.1//oocyte-expressed protein homolog [Homo sapiens]	2//1
259283	1058	0.01	0.24	4.58496	0.226954	*	0.124517	MDS2	GO:0005615//extracellular space	NA	NA	K09228//KRAB domain-containing zinc finger protein	NP_001335004.1//myelodysplastic syndrome 2 translocation-associated protein [Homo sapiens]	1//3
143678	369	0.01	0.24	4.58496	0.642607	*	0.499032	C11orf94	GO:0005576//extracellular region	NA	NA	NA	NP_001073915.2//uncharacterized protein C11orf94 precursor [Homo sapiens]	2//1
51513	1582	0.11	2.54	4.52925	1.22867e-11	Up	1.12606e-12	ETV7	GO:0005634//nucleus;GO:0005654//nucleoplasm	GO:0000981//RNA polymerase II transcription factor activity, sequence-specific DNA binding;GO:0000977//RNA polymerase II regulatory region sequence-specific DNA binding;GO:0001227//transcriptional repressor activity, RNA polymerase II transcription regulatory region sequence-specific DNA binding	GO:0000122//negative regulation of transcription from RNA polymerase II promoter;GO:0006357//regulation of transcription from RNA polymerase II promoter;GO:0009887//animal organ morphogenesis;GO:0030154//cell differentiation;GO:0006366//transcription from RNA polymerase II promoter	K03211//ETS translocation variant 6/7	NP_001193968.1//transcription factor ETV7 isoform 6 [Homo sapiens];NP_001193964.1//transcription factor ETV7 isoform 2 [Homo sapiens];NP_001193965.1//transcription factor ETV7 isoform 3 [Homo sapiens];NP_001193966.1//transcription factor ETV7 isoform 4 [Homo sapiens];NP_057219.1//transcription factor ETV7 isoform 1 [Homo sapiens];NP_001193967.1//transcription factor ETV7 isoform 5 [Homo sapiens]	1//3;3//A2MP1
10912	1087	0.01	0.23	4.52356	0.226515	*	0.124517	GADD45G	GO:0005634//nucleus;GO:0005737//cytoplasm	NA	GO:0046330//positive regulation of JNK cascade;GO:1900745//positive regulation of p38MAPK cascade;GO:0043065//positive regulation of apoptotic process;GO:0000185//activation of MAPKKK activity;GO:0030154//cell differentiation;GO:0007275//multicellular organism development;GO:0006950//response to stress;GO:0051726//regulation of cell cycle;GO:0006915//apoptotic process	K04402//growth arrest and DNA-damage-inducible protein	XP_005408930.1//PREDICTED: growth arrest and DNA damage-inducible protein GADD45 gamma [Chinchilla lanigera]	3//A2MP1
3814	731	0.01	0.23	4.52356	0.392074	*	0.249274	KISS1	NA	NA	GO:0007186//G-protein coupled receptor signaling pathway;GO:0046697//decidualization	NA	XP_003273200.2//PREDICTED: uncharacterized protein LOC100593139 [Nomascus leucogenys]	3//A2MP1
107080644	1212	0.01	0.22	4.45943	0.226903	*	0.124517	CNPY3-GNMT	GO:0005829//cytosol	GO:0005542//folic acid binding;GO:0017174//glycine N-methyltransferase activity;GO:0016594//glycine binding	GO:0051289//protein homotetramerization;GO:0046500//S-adenosylmethionine metabolic process;GO:0006111//regulation of gluconeogenesis;GO:0006730//one-carbon metabolic process;GO:0005977//glycogen metabolic process;GO:0006555//methionine metabolic process;GO:0034641//cellular nitrogen compound metabolic process;GO:0006464//cellular protein modification process	K00552//glycine N-methyltransferase [EC:2.1.1.20]	NP_001305785.1//uncharacterized protein LOC107080644 isoform 2 [Homo sapiens];NP_001305786.1//uncharacterized protein LOC107080644 isoform 1 precursor [Homo sapiens];NP_001305787.1//uncharacterized protein LOC107080644 isoform 3 precursor [Homo sapiens]	1//3
642778	1098	0.01	0.22	4.45943	0.39417	*	0.249274	NPIPA3	NA	NA	NA	NA	XP_011521050.1//PREDICTED: nuclear pore complex-interacting protein family member A1 isoform X1 [Homo sapiens]	1//3
5047	764	0.01	0.22	4.45943	0.393936	*	0.249274	PAEP	GO:0005576//extracellular region	GO:0036094//small molecule binding	GO:0006810//transport;GO:1902491//negative regulation of sperm capacitation;GO:2000667//positive regulation of interleukin-13 secretion;GO:2000359//regulation of binding of sperm to zona pellucida;GO:0006915//apoptotic process;GO:0032725//positive regulation of granulocyte macrophage colony-stimulating factor production;GO:0007275//multicellular organism development;GO:2000778//positive regulatio…	NA	CAB43305.1//hypothetical protein, partial [Homo sapiens]	1//3;3//A2MP1;2//1
9651	5159	0.01	0.22	4.45943	0.000127623	Up	3.00482e-05	PLCH2	GO:0005886//plasma membrane;GO:0005737//cytoplasm	GO:0004435//phosphatidylinositol phospholipase C activity;GO:0005509//calcium ion binding;GO:0004871//signal transducer activity	GO:0016042//lipid catabolic process;GO:0046488//phosphatidylinositol metabolic process;GO:0043647//inositol phosphate metabolic process;GO:0035556//intracellular signal transduction	K19006//phosphatidylinositol phospholipase C, eta [EC:3.1.4.11]	NP_001289941.1//1-phosphatidylinositol 4,5-bisphosphate phosphodiesterase eta-2 isoform 2 [Homo sapiens];NP_055453.2//1-phosphatidylinositol 4,5-bisphosphate phosphodiesterase eta-2 isoform 1 [Homo sapiens];XP_016858361.1//PREDICTED: 1-phosphatidylinositol 4,5-bisphosphate phosphodiesterase eta-2 isoform X3 [Homo sapiens]	1//3;3//A2MP1
6317	1793	0.01	0.22	4.45943	0.0702666	*	0.0310688	SERPINB3	GO:0070062//extracellular exosome;GO:0005634//nucleus;GO:0005615//extracellular space;GO:0031410//cytoplasmic vesicle;GO:0031982//vesicle;GO:0005737//cytoplasm;GO:0035578//azurophil granule lumen;GO:0005576//extracellular region	GO:0002020//protease binding;GO:0004867//serine-type endopeptidase inhibitor activity;GO:0001618//virus receptor activity;GO:0004869//cysteine-type endopeptidase inhibitor activity	GO:0010466//negative regulation of peptidase activity;GO:0030335//positive regulation of cell migration;GO:0045861//negative regulation of proteolysis;GO:0010951//negative regulation of endopeptidase activity;GO:0010950//positive regulation of endopeptidase activity;GO:0010718//positive regulation of epithelial to mesenchymal transition;GO:0043508//negative regulation of JUN kinase activity;GO:00…	K13963//serpin B	NP_008850.1//serpin B3 [Homo sapiens]	2//1
84366	403	0.01	0.22	4.45943	0.640644	*	0.499032	PRAC1	GO:0005634//nucleus	NA	NA	NA	NP_115767.1//small nuclear protein PRAC1 [Homo sapiens]	2//1
2619	2844	0.01	0.22	4.45943	0.0110696	*	0.00387234	GAS1	GO:0016021//integral component of membrane;GO:0046658//anchored component of plasma membrane;GO:0005886//plasma membrane	NA	GO:0045165//cell fate commitment;GO:0008589//regulation of smoothened signaling pathway;GO:0045930//negative regulation of mitotic cell cycle;GO:0035924//cellular response to vascular endothelial growth factor stimulus;GO:0007050//cell cycle arrest;GO:0060628//regulation of ER to Golgi vesicle-mediated transport;GO:0010955//negative regulation of protein processing;GO:0048589//developmental growt…	K06232//growth arrest-specific 1	XP_019479621.1//PREDICTED: growth arrest-specific protein 1 [Hipposideros armiger]	2//1
219537	1649	0.05	1.08	4.43296	1.4686e-05	Up	2.91716e-06	SMTNL1	GO:0005634//nucleus;GO:0031430//M band;GO:0031674//I band	GO:0005523//tropomyosin binding;GO:0043621//protein self-association;GO:0097718//disordered domain specific binding;GO:0005516//calmodulin binding;GO:0008157//protein phosphatase 1 binding;GO:0051401//CH domain binding	GO:0045892//negative regulation of transcription, DNA-templated;GO:0048644//muscle organ morphogenesis;GO:0042493//response to drug;GO:0045907//positive regulation of vasoconstriction;GO:0018105//peptidyl-serine phosphorylation;GO:0014823//response to activity;GO:0097756//negative regulation of blood vessel diameter	K19538//retinitis pigmentosa 1	NP_001099035.2//smoothelin-like protein 1 [Homo sapiens]	2//1
347549	1898	0.01	0.21	4.39232	0.0702467	*	0.0310688	CENPVL3	NA	NA	NA	K06237//collagen, type IV, alpha;K17498//transcription factor SPN1;K16630//collagen, type XXII, alpha;K19720//collagen, type III, alpha	NP_001342205.1//centromere protein V like 3 [Homo sapiens]	1//3
100529257	1856	0.01	0.21	4.39232	0.127542	*	0.062198	SYNJ2BP-COX16	GO:0031307//integral component of mitochondrial outer membrane	GO:0008022//protein C-terminus binding	GO:0048312//intracellular distribution of mitochondria	K20057//synaptojanin-2-binding protein	NP_001189477.1//SYNJ2BP-COX16 protein isoform 2 [Homo sapiens];NP_001189476.1//SYNJ2BP-COX16 protein isoform 1 [Homo sapiens];NP_001189478.1//SYNJ2BP-COX16 protein isoform 3 [Homo sapiens]	2//1
135644	2092	0.01	0.21	4.39232	0.070197	*	0.0310688	TRIM40	GO:0005622//intracellular;GO:0008385//IkappaB kinase complex	GO:0008270//zinc ion binding	GO:0030308//negative regulation of cell growth;GO:0045116//protein neddylation;GO:1901223//negative regulation of NIK/NF-kappaB signaling;GO:1900181//negative regulation of protein localization to nucleus;GO:0042177//negative regulation of protein catabolic process;GO:0032088//negative regulation of NF-kappaB transcription factor activity	K12016//tripartite motif-containing protein 40	NP_001273562.1//tripartite motif-containing protein 40 isoform a [Homo sapiens];NP_619645.1//tripartite motif-containing protein 40 isoform b [Homo sapiens]	1//3;4
27290	420	0.01	0.21	4.39232	0.640593	*	0.499032	SPINK4	GO:0005576//extracellular region	GO:0004867//serine-type endopeptidase inhibitor activity	GO:0042493//response to drug	NA	NP_055286.1//serine protease inhibitor Kazal-type 4 precursor [Homo sapiens]	2//1
11009	1621	0.01	0.2	4.32193	0.127657	*	0.062198	IL24	GO:0005615//extracellular space;GO:0005576//extracellular region	GO:0005125//cytokine activity	GO:0042060//wound healing;GO:0071222//cellular response to lipopolysaccharide;GO:0030336//negative regulation of cell migration;GO:0006915//apoptotic process;GO:0042531//positive regulation of tyrosine phosphorylation of STAT protein;GO:0042501//serine phosphorylation of STAT protein;GO:0071353//cellular response to interleukin-4;GO:0008285//negative regulation of cell proliferation;GO:0008284//p…	K05444//interleukin 19/20/24	NP_006841.1//interleukin-24 isoform 1 precursor [Homo sapiens];NP_001172086.1//interleukin-24 isoform 4 precursor [Homo sapiens];NP_001172085.1//interleukin-24 isoform 3 precursor [Homo sapiens]	1//3;3//A2MP1
54145	460	0.01	0.2	4.32193	0.647356	*	0.499032	H2BFS	GO:0005634//nucleus;GO:0005654//nucleoplasm;GO:0005615//extracellular space;GO:0005829//cytosol;GO:0000786//nucleosome	GO:0003677//DNA binding;GO:0046982//protein heterodimerization activity	GO:0061844//antimicrobial humoral immune response mediated by antimicrobial peptide;GO:0021762//substantia nigra development;GO:0006334//nucleosome assembly;GO:0050830//defense response to Gram-positive bacterium;GO:0002227//innate immune response in mucosa;GO:0019731//antibacterial humoral response	K11252//histone H2B	NP_059141.1//histone H2B type F-S [Homo sapiens]	2//1
645073	441	0.01	0.2	4.32193	0.642659	*	0.499032	GAGE12G	NA	NA	NA	NA	NP_001468.1//G antigen 12I [Homo sapiens];NP_001341351.1//G antigen 12G isoform 2 [Homo sapiens]	1//3;2//1
51554	2356	0.01	0.2	4.32193	0.0379876	*	0.0155194	ACKR4	GO:0005887//integral component of plasma membrane;GO:0016021//integral component of membrane;GO:0055037//recycling endosome;GO:0005886//plasma membrane;GO:0005769//early endosome	GO:0005044//scavenger receptor activity;GO:0019956//chemokine binding;GO:0004950//chemokine receptor activity	GO:0007186//G-protein coupled receptor signaling pathway;GO:0006955//immune response;GO:0006935//chemotaxis	K04186//C-C chemokine receptor-like 1	NP_057641.1//atypical chemokine receptor 4 [Homo sapiens]	3//A2MP1;2//1
3018	431	0.01	0.2	4.32193	0.63977	*	0.499032	HIST1H2BB	GO:0005634//nucleus;GO:0005654//nucleoplasm;GO:0000784//nuclear chromosome, telomeric region;GO:0005829//cytosol;GO:0000786//nucleosome	GO:0003677//DNA binding;GO:0046982//protein heterodimerization activity	GO:0016567//protein ubiquitination;GO:0006334//nucleosome assembly	K11252//histone H2B	XP_003502246.1//PREDICTED: histone H2B type 1 isoform X1 [Cricetulus griseus]	2//1
11202	1038	0.01	0.19	4.24793	0.651962	*	0.499032	KLK8	GO:0005615//extracellular space;GO:0005576//extracellular region;GO:0005737//cytoplasm	GO:0004252//serine-type endopeptidase activity	GO:0009611//response to wounding;GO:0048681//negative regulation of axon regeneration;GO:0043616//keratinocyte proliferation;GO:0008219//cell death;GO:0070268//cornification;GO:0007613//memory;GO:0048812//neuron projection morphogenesis;GO:0050808//synapse organization;GO:0031642//negative regulation of myelination;GO:0050807//regulation of synapse organization	K08650//kallikrein 8 [EC:3.4.21.118]	XP_021561667.1//kallikrein-8 isoform X2 [Carlito syrichta];SFW93206.1//TPA: kallikrein H [Homo sapiens];NP_653088.1//kallikrein-8 isoform 2 precursor [Homo sapiens];XP_012365451.1//PREDICTED: kallikrein-8 isoform X3 [Nomascus leucogenys];NP_009127.1//kallikrein-8 isoform 1 preproprotein [Homo sapiens]	1//3;3//A2MP1;2//1
727684	453	0.01	0.19	4.24793	0.649624	*	0.499032	C1orf195	NA	NA	NA	NA	NP_001265431.1//putative uncharacterized protein C1orf195 isoform 2 [Homo sapiens];NP_001265430.1//putative uncharacterized protein C1orf195 isoform 1 [Homo sapiens]	1//3
286380	2218	0.01	0.19	4.24793	0.0702567	*	0.0310688	FOXD4L3	GO:0005634//nucleus	GO:0000981//RNA polymerase II transcription factor activity, sequence-specific DNA binding;GO:0043565//sequence-specific DNA binding;GO:0003700//DNA binding transcription factor activity;GO:0008301//DNA binding, bending	GO:0009653//anatomical structure morphogenesis;GO:0030154//cell differentiation;GO:0006351//transcription, DNA-templated	K09397//forkhead box protein D	AAI03888.1//Forkhead box D4-like 6 [Homo sapiens]	4
7356	452	0.01	0.19	4.24793	0.641779	*	0.499032	SCGB1A1	GO:0070062//extracellular exosome;GO:0030141//secretory granule;GO:0005615//extracellular space;GO:0005791//rough endoplasmic reticulum;GO:0005635//nuclear envelope;GO:0005737//cytoplasm	GO:0019834//phospholipase A2 inhibitor activity;GO:0097160//polychlorinated biphenyl binding	GO:0032696//negative regulation of interleukin-13 production;GO:0034021//response to silicon dioxide;GO:0034097//response to cytokine;GO:0032496//response to lipopolysaccharide;GO:0010193//response to ozone;GO:0007566//embryo implantation;GO:0000122//negative regulation of transcription from RNA polymerase II promoter;GO:0042130//negative regulation of T cell proliferation;GO:0043488//regulation …	NA	NP_003348.1//uteroglobin precursor [Homo sapiens]	4
100526772	1459	0.03	0.54	4.16993	0.00591018	*	0.00193429	TMEM110-MUSTN1	GO:0005634//nucleus;GO:0016021//integral component of membrane	NA	GO:0035988//chondrocyte proliferation;GO:0002062//chondrocyte differentiation;GO:0042246//tissue regeneration	K20179//vacuolar protein sorting-associated protein 11	NP_001185903.2//TMEM110-MUSTN1 fusion protein [Homo sapiens]	2//1
5539	480	0.01	0.18	4.16993	0.654155	*	0.499032	PPY	GO:0005615//extracellular space;GO:0005576//extracellular region;GO:0005737//cytoplasm	GO:0001664//G-protein coupled receptor binding;GO:0005102//receptor binding;GO:0005184//neuropeptide hormone activity;GO:0005179//hormone activity	GO:0009306//protein secretion;GO:0032098//regulation of appetite;GO:0007631//feeding behavior;GO:0007586//digestion;GO:0007267//cell-cell signaling;GO:0007218//neuropeptide signaling pathway	K05234//pancreatic polypeptide	NP_001306138.1//pancreatic prohormone isoform 2 precursor [Homo sapiens];XP_011523280.1//PREDICTED: pancreatic prohormone isoform X1 [Homo sapiens]	1//3;4
1672	484	0.01	0.18	4.16993	0.654102	*	0.499032	DEFB1	GO:1990742//microvesicle;GO:0070062//extracellular exosome;GO:0005615//extracellular space;GO:0019898//extrinsic component of membrane;GO:0005576//extracellular region;GO:0097225//sperm midpiece;GO:0005622//intracellular;GO:0005796//Golgi lumen	GO:0042802//identical protein binding;GO:0031731//CCR6 chemokine receptor binding	GO:0061844//antimicrobial humoral immune response mediated by antimicrobial peptide;GO:0050829//defense response to Gram-negative bacterium;GO:0042742//defense response to bacterium;GO:0035584//calcium-mediated signaling using intracellular calcium source;GO:0019730//antimicrobial humoral response;GO:0060474//positive regulation of flagellated sperm motility involved in capacitation;GO:0033574//r…	NA	NP_005209.1//beta-defensin 1 preproprotein [Homo sapiens]	3//A2MP1
8354	477	0.01	0.18	4.16993	0.65303	*	0.499032	HIST1H3I	NA	NA	NA	K11253//histone H3	XP_016810252.1//PREDICTED: uncharacterized protein LOC100608783 [Pan troglodytes]	2//1
255426	2216	0.01	0.18	4.16993	0.0702965	*	0.0310688	RASGEF1C	GO:0005622//intracellular	GO:0005085//guanyl-nucleotide exchange factor activity	GO:0007264//small GTPase mediated signal transduction	K03781//catalase [EC:1.11.1.6];K08018//Rap guanine nucleotide exchange factor 2;K03099//son of sevenless	AAH36802.1//RASGEF1C protein, partial [Homo sapiens]	3//A2MP1
1417	896	0.01	0.18	4.16993	0.393663	*	0.249274	CRYBB3	NA	GO:0005212//structural constituent of eye lens	GO:0007601//visual perception	K13596//activin receptor type-2B [EC:2.7.11.30];K16810//TBCC domain-containing protein 1;K01886//glutaminyl-tRNA synthetase [EC:6.1.1.18]	XP_011528204.1//PREDICTED: beta-crystallin B3 isoform X1 [Homo sapiens]	4
131540	1370	0.01	0.18	4.16993	0.226386	*	0.124517	ZDHHC19	GO:0005783//endoplasmic reticulum;GO:0016021//integral component of membrane	GO:0019706//protein-cysteine S-palmitoyltransferase activity	NA	K18932//palmitoyltransferase [EC:2.3.1.225]	NP_001034706.1//probable palmitoyltransferase ZDHHC19 [Homo sapiens]	1//3
85235	481	0.01	0.18	4.16993	0.64297	*	0.499032	HIST1H2AH	GO:0005634//nucleus;GO:0000786//nucleosome	GO:0003677//DNA binding;GO:0046982//protein heterodimerization activity	GO:0006334//nucleosome assembly;GO:0006352//DNA-templated transcription, initiation	K11251//histone H2A;K11254//histone H4;K11253//histone H3	XP_019687249.1//PREDICTED: histone H2A type 1-E isoform X2 [Felis catus]	2//1
6355	1351	0.01	0.18	4.16993	0.226154	*	0.124517	CCL8	GO:0005615//extracellular space;GO:0005623//cell	GO:0004672//protein kinase activity;GO:0016004//phospholipase activator activity;GO:0008009//chemokine activity	GO:0006955//immune response;GO:0007267//cell-cell signaling;GO:0006816//calcium ion transport;GO:0006874//cellular calcium ion homeostasis;GO:0006887//exocytosis	K16596//C-C motif chemokine 8	XP_008009204.1//PREDICTED: C-C motif chemokine 8 [Chlorocebus sabaeus]	2//1
3512	1413	0.01	0.17	4.08746	0.226928	*	0.124517	JCHAIN	GO:0071756//pentameric IgM immunoglobulin complex;GO:0070062//extracellular exosome;GO:0005615//extracellular space;GO:0071750//dimeric IgA immunoglobulin complex;GO:0072562//blood microparticle;GO:0071751//secretory IgA immunoglobulin complex;GO:0005576//extracellular region;GO:0071748//monomeric IgA immunoglobulin complex;GO:0071752//secretory dimeric IgA immunoglobulin complex	GO:0034987//immunoglobulin receptor binding;GO:0030674//protein binding, bridging;GO:0019862//IgA binding;GO:0042803//protein homodimerization activity;GO:0003823//antigen binding	GO:0060267//positive regulation of respiratory burst;GO:0003094//glomerular filtration;GO:0050900//leukocyte migration;GO:0001895//retina homeostasis;GO:0002250//adaptive immune response;GO:0032461//positive regulation of protein oligomerization;GO:0006898//receptor-mediated endocytosis;GO:0006955//immune response;GO:0019731//antibacterial humoral response;GO:0045087//innate immune response	NA	XP_007997010.1//PREDICTED: immunoglobulin J chain isoform X1 [Chlorocebus sabaeus]	3//A2MP1
56673	1942	0.01	0.17	4.08746	0.12764	*	0.062198	C11orf16	NA	NA	NA	NA	NP_065694.2//uncharacterized protein C11orf16 [Homo sapiens]	2//1
10361	1118	0.01	0.17	4.08746	0.391997	*	0.249274	NPM2	NA	NA	NA	K11277//nucleophosmin 2;K11432//histone-lysine N-methyltransferase PRDM2 [EC:2.1.1.43]	XP_016814686.1//PREDICTED: nucleoplasmin-2 isoform X9 [Pan troglodytes];XP_003412535.1//PREDICTED: nucleoplasmin-2 [Loxodonta africana]	1//3
100505724	510	0.01	0.17	4.08746	0.639924	*	0.499032	KRTAP9-7	GO:0005829//cytosol;GO:0045095//keratin filament	NA	GO:0031424//keratinization	K17582//antigen KI-67	NP_001264261.1//keratin-associated protein 9-7 [Homo sapiens]	1//3
643246	809	0.01	0.17	4.08746	0.639873	*	0.499032	MAP1LC3B2	GO:0016020//membrane;GO:0005874//microtubule;GO:0031090//organelle membrane;GO:0031410//cytoplasmic vesicle;GO:0005622//intracellular;GO:0044754//autolysosome;GO:0012505//endomembrane system;GO:0005829//cytosol;GO:0005739//mitochondrion;GO:0005776//autophagosome;GO:0005930//axoneme;GO:0000421//autophagosome membrane	GO:0031625//ubiquitin protein ligase binding	GO:0070257//positive regulation of mucus secretion;GO:0009267//cellular response to starvation;GO:0061024//membrane organization;GO:0000422//autophagy of mitochondrion;GO:0097352//autophagosome maturation;GO:0006995//cellular response to nitrogen starvation;GO:0006914//autophagy;GO:0000045//autophagosome assembly;GO:0016236//macroautophagy	K10435//microtubule-associated protein 1 light chain	XP_011536954.1//PREDICTED: microtubule-associated proteins 1A/1B light chain 3 beta 2 isoform X1 [Homo sapiens]	2//1
149643	537	0.01	0.16	4	0.647776	*	0.499032	SPATA45	NA	NA	NA	NA	EAW93375.1//hypothetical LOC149643, partial [Homo sapiens]	2//1
84504	1019	0.01	0.16	4	0.392422	*	0.249274	NKX6-2	GO:0005634//nucleus	GO:0000978//RNA polymerase II proximal promoter sequence-specific DNA binding;GO:0003700//DNA binding transcription factor activity;GO:0001078//transcriptional repressor activity, RNA polymerase II proximal promoter sequence-specific DNA binding	GO:0010454//negative regulation of cell fate commitment;GO:0045687//positive regulation of glial cell differentiation;GO:0006355//regulation of transcription, DNA-templated;GO:0010455//positive regulation of cell fate commitment;GO:0031018//endocrine pancreas development;GO:0022010//central nervous system myelination;GO:0045686//negative regulation of glial cell differentiation;GO:0021913//regula…	K09350//homeobox protein Nkx-6.2	NP_796374.1//homeobox protein Nkx-6.2 [Homo sapiens]	2//1
2841	1484	0.01	0.16	4	0.226206	*	0.124517	GPR18	GO:0005887//integral component of plasma membrane;GO:0016021//integral component of membrane;GO:0005886//plasma membrane;GO:0030659//cytoplasmic vesicle membrane	GO:0004930//G-protein coupled receptor activity	GO:0007186//G-protein coupled receptor signaling pathway;GO:0051482//positive regulation of cytosolic calcium ion concentration involved in phospholipase C-activating G-protein coupled signaling pathway;GO:0032720//negative regulation of tumor necrosis factor production;GO:0002689//negative regulation of leukocyte chemotaxis;GO:0002300//CD8-positive, alpha-beta intraepithelial T cell differentiat…	K08410//G protein-coupled receptor 18	NP_005283.1//N-arachidonyl glycine receptor [Homo sapiens]	1//3;3//A2MP1
3990	1614	0.01	0.15	3.90689	0.227032	*	0.124517	LIPC	GO:0005788//endoplasmic reticulum lumen;GO:0005615//extracellular space;GO:0034364//high-density lipoprotein particle;GO:0005576//extracellular region	GO:0004620//phospholipase activity;GO:0030169//low-density lipoprotein particle binding;GO:0004806//triglyceride lipase activity;GO:0008201//heparin binding;GO:0034185//apolipoprotein binding	GO:0019433//triglyceride catabolic process;GO:0008203//cholesterol metabolic process;GO:0034374//low-density lipoprotein particle remodeling;GO:0051004//regulation of lipoprotein lipase activity;GO:0034372//very-low-density lipoprotein particle remodeling;GO:0070328//triglyceride homeostasis;GO:0034375//high-density lipoprotein particle remodeling;GO:0034373//intermediate-density lipoprotein part…	K22283//hepatic triacylglycerol lipase [EC:3.1.1.3]	NP_000227.2//hepatic triacylglycerol lipase precursor [Homo sapiens]	2//1
10406	570	0.01	0.15	3.90689	0.651642	*	0.499032	WFDC2	GO:0070062//extracellular exosome;GO:0005615//extracellular space	GO:0004867//serine-type endopeptidase inhibitor activity;GO:0004866//endopeptidase inhibitor activity;GO:0019828//aspartic-type endopeptidase inhibitor activity;GO:0004869//cysteine-type endopeptidase inhibitor activity	GO:0006508//proteolysis;GO:0007283//spermatogenesis	K03910//alpha-2-macroglobulin	NP_006094.3//WAP four-disulfide core domain protein 2 precursor [Homo sapiens]	3//A2MP1
11170	3190	0.01	0.15	3.90689	0.0380167	*	0.0155194	FAM107A	GO:0005634//nucleus;GO:0016607//nuclear speck;GO:0043005//neuron projection	NA	GO:0001558//regulation of cell growth	K08405//G protein-coupled receptor 25	XP_007192413.1//PREDICTED: protein FAM107A isoform X1 [Balaenoptera acutorostrata scammoni];BAG51416.1//unnamed protein product [Homo sapiens];XP_007982984.1//PREDICTED: protein FAM107A isoform X1 [Chlorocebus sabaeus];NP_001269643.1//protein FAM107A isoform c [Homo sapiens]	1//3;3//A2MP1;2//1
84616	1099	0.01	0.15	3.90689	0.393897	*	0.249274	KRTAP4-4	NA	NA	NA	K00624//carnitine O-acetyltransferase [EC:2.3.1.7];K17582//antigen KI-67	XP_011901963.1//PREDICTED: keratin-associated protein 4-4 isoform X1 [Cercocebus atys]	1//3
388381	566	0.01	0.15	3.90689	0.649201	*	0.499032	C17orf98	NA	NA	NA	NA	NP_001073934.1//uncharacterized protein C17orf98 [Homo sapiens]	2//1
1842	3241	0.01	0.15	3.90689	0.0379934	*	0.0155194	ECM2	GO:0005615//extracellular space;GO:0005614//interstitial matrix;GO:0005578//proteinaceous extracellular matrix	GO:0070052//collagen V binding;GO:0005178//integrin binding;GO:0008201//heparin binding	GO:0007160//cell-matrix adhesion;GO:0030198//extracellular matrix organization;GO:0010811//positive regulation of cell-substrate adhesion	K08119//extracellular matrix protein 2	NP_001184224.1//extracellular matrix protein 2 isoform 2 precursor [Homo sapiens];NP_001384.1//extracellular matrix protein 2 isoform 1 precursor [Homo sapiens];CAD97940.1//hypothetical protein, partial [Homo sapiens]	1//3;3//A2MP1
7932	1063	0.01	0.15	3.90689	0.393624	*	0.249274	OR2H2	GO:0016021//integral component of membrane;GO:0005886//plasma membrane	GO:0004984//olfactory receptor activity;GO:0004930//G-protein coupled receptor activity	GO:0007186//G-protein coupled receptor signaling pathway;GO:0007608//sensory perception of smell	K04257//olfactory receptor	XP_004043582.1//PREDICTED: olfactory receptor 2H2 [Gorilla gorilla gorilla]	3//A2MP1
100132463	663	0.01	0.15	3.90689	0.646883	*	0.499032	CLDN24	GO:0016021//integral component of membrane;GO:0005923//bicellular tight junction;GO:0005886//plasma membrane	GO:0005198//structural molecule activity	NA	K06087//claudin	NP_001172078.1//putative claudin-24 [Homo sapiens]	1//3
100505741	2155	0.01	0.15	3.90689	0.127607	*	0.062198	SPATA1	NA	NA	NA	K12478//early endosome antigen 1	NP_001297085.1//spermatogenesis-associated protein 1 [Homo sapiens]	1//3
6359	1073	0.01	0.15	3.90689	0.393197	*	0.249274	CCL15	GO:0005615//extracellular space;GO:0005623//cell	GO:0008201//heparin binding;GO:0005102//receptor binding;GO:0008009//chemokine activity;GO:0048020//CCR chemokine receptor binding;GO:0042056//chemoattractant activity	GO:0048247//lymphocyte chemotaxis;GO:0007186//G-protein coupled receptor signaling pathway;GO:0007165//signal transduction;GO:0030593//neutrophil chemotaxis;GO:0070098//chemokine-mediated signaling pathway;GO:0007267//cell-cell signaling;GO:0043547//positive regulation of GTPase activity;GO:0071356//cellular response to tumor necrosis factor;GO:0006954//inflammatory response;GO:0071346//cellular …	K05511//C-C motif chemokine 15/23	NP_116741.2//C-C motif chemokine 15 preproprotein [Homo sapiens]	5
10871	1602	0.01	0.15	3.90689	0.226412	*	0.124517	CD300C	GO:0005887//integral component of plasma membrane;GO:0016021//integral component of membrane;GO:0005886//plasma membrane	GO:0004888//transmembrane signaling receptor activity	GO:0002376//immune system process;GO:0006968//cellular defense response;GO:0050776//regulation of immune response	K06719//CD300 antigen	NP_006669.1//CMRF35-like molecule 6 precursor [Homo sapiens]	4
100507650	1629	0.01	0.15	3.90689	0.226257	*	0.124517	RNF212B	GO:0000795//synaptonemal complex	GO:0046872//metal ion binding;GO:0019789//SUMO transferase activity	GO:0007129//synapsis;GO:0016925//protein sumoylation	K09379//zinc finger homeobox protein 2;K10330//ankyrin repeat and SOCS box protein 8	NP_001269251.1//RING finger protein 212B [Homo sapiens]	2//1
644591	738	0.01	0.15	3.90689	0.643956	*	0.499032	PPIAL4G	GO:0005737//cytoplasm	GO:0003755//peptidyl-prolyl cis-trans isomerase activity	GO:0006457//protein folding	K12738//peptidylprolyl cis-trans isomerase A-like 4 [EC:5.2.1.8]	NP_001116540.1//peptidyl-prolyl cis-trans isomerase A-like 4G [Homo sapiens]	1//3
434	584	0.01	0.15	3.90689	0.640696	*	0.499032	ASIP	GO:0005615//extracellular space;GO:0005576//extracellular region;GO:0005622//intracellular	GO:0031782//type 4 melanocortin receptor binding;GO:0005102//receptor binding;GO:0031781//type 3 melanocortin receptor binding	GO:0071514//genetic imprinting;GO:0007165//signal transduction;GO:0048023//positive regulation of melanin biosynthetic process;GO:0006091//generation of precursor metabolites and energy;GO:0007267//cell-cell signaling;GO:0042438//melanin biosynthetic process;GO:0032402//melanosome transport;GO:0008343//adult feeding behavior;GO:0009755//hormone-mediated signaling pathway;GO:0040030//regulation of…	K08725//agouti signaling protein	XP_005260469.1//PREDICTED: agouti-signaling protein isoform X1 [Homo sapiens]	2//1
26581	594	0.01	0.14	3.80735	0.655824	*	0.499032	DUX5	GO:0005634//nucleus	GO:0001228//transcriptional activator activity, RNA polymerase II transcription regulatory region sequence-specific DNA binding;GO:0000977//RNA polymerase II regulatory region sequence-specific DNA binding;GO:0043565//sequence-specific DNA binding	GO:0006355//regulation of transcription, DNA-templated;GO:0045944//positive regulation of transcription from RNA polymerase II promoter;GO:0006366//transcription from RNA polymerase II promoter	K09381//paired box protein 3/7;K09332//retina and anterior neural fold homeobox protein	NP_036281.2//double homeobox protein 5 [Homo sapiens]	2//1
83896	614	0.01	0.14	3.80735	0.653673	*	0.499032	KRTAP3-1	GO:0005829//cytosol;GO:0045095//keratin filament	GO:0005198//structural molecule activity	GO:0031424//keratinization	NA	NP_114164.1//keratin-associated protein 3-1 [Homo sapiens]	1//3
440021	1149	0.01	0.14	3.80735	0.395265	*	0.249274	KRTAP5-2	GO:0005829//cytosol;GO:0045095//keratin filament	NA	GO:0031424//keratinization	K03006//DNA-directed RNA polymerase II subunit RPB1 [EC:2.7.7.6]	BAB70862.1//unnamed protein product [Homo sapiens]	1//3
84221	1185	0.01	0.14	3.80735	0.394991	*	0.249274	SPATC1L	GO:0005813//centrosome	NA	NA	K17095//annexin A7/11;K20133//USP6 N-terminal-like protein;K21125//mucin-5AC	NP_001136326.1//speriolin-like protein isoform 1 [Homo sapiens]	4;1//3
8646	3527	0.01	0.14	3.80735	0.0380109	*	0.0155194	CHRD	GO:0005615//extracellular space	GO:0019955//cytokine binding;GO:0045545//syndecan binding;GO:0008201//heparin binding	GO:0030514//negative regulation of BMP signaling pathway;GO:0001649//osteoblast differentiation;GO:0001702//gastrulation with mouth forming second;GO:0021919//BMP signaling pathway involved in spinal cord dorsal/ventral patterning;GO:0045785//positive regulation of cell adhesion;GO:0002053//positive regulation of mesenchymal cell proliferation;GO:0030336//negative regulation of cell migration;GO:…	K04657//chordin	XP_016862883.1//PREDICTED: chordin isoform X8 [Homo sapiens];NP_003732.2//chordin isoform 1 precursor [Homo sapiens];NP_001291401.1//chordin isoform 2 precursor [Homo sapiens]	1//3;3//A2MP1
219539	1731	0.01	0.14	3.80735	0.226851	*	0.124517	YPEL4	GO:0005730//nucleolus	GO:0046872//metal ion binding	NA	K14697//solute carrier family 30 (zinc transporter), member 10	XP_003464269.2//PREDICTED: protein yippee-like 4 [Cavia porcellus]	2//1
2981	597	0.01	0.14	3.80735	0.649677	*	0.499032	GUCA2B	GO:0070062//extracellular exosome;GO:0005576//extracellular region;GO:0001750//photoreceptor outer segment	GO:0030250//guanylate cyclase activator activity;GO:0008048//calcium sensitive guanylate cyclase activator activity	GO:0045776//negative regulation of blood pressure;GO:0006182//cGMP biosynthetic process;GO:0007589//body fluid secretion;GO:0007586//digestion;GO:0007588//excretion	NA	NP_009033.1//guanylate cyclase activator 2B preproprotein [Homo sapiens]	2//1
1576	2789	0.01	0.14	3.80735	0.0703064	*	0.0310688	CYP3A4	GO:0043231//intracellular membrane-bounded organelle;GO:0031090//organelle membrane;GO:0016021//integral component of membrane;GO:0005789//endoplasmic reticulum membrane;GO:0005737//cytoplasm	GO:0050591//quinine 3-monooxygenase activity;GO:0005506//iron ion binding;GO:0047638//albendazole monooxygenase activity;GO:0019825//oxygen binding;GO:0101020//estrogen 16-alpha-hydroxylase activity;GO:0070576//vitamin D 24-hydroxylase activity;GO:0034875//caffeine oxidase activity;GO:0033780//taurochenodeoxycholate 6alpha-hydroxylase activity;GO:0005496//steroid binding;GO:0016491//oxidoreductas…	GO:0008209//androgen metabolic process;GO:0070989//oxidative demethylation;GO:0016098//monoterpenoid metabolic process;GO:0006805//xenobiotic metabolic process;GO:0046483//heterocycle metabolic process;GO:0055114//oxidation-reduction process;GO:0017144//drug metabolic process;GO:0008202//steroid metabolic process;GO:0006706//steroid catabolic process;GO:0042738//exogenous drug catabolic process;G…	K17691//cytochrome P450 family 3 subfamily A polypeptide 7 [EC:1.14.14.1];K17689//cytochrome P450 family 3 subfamily A polypeptide 4 [EC:1.14.13.32 1.14.13.67 1.14.13.97 1.14.13.157 1.14.13.-]	NP_001189784.1//cytochrome P450 3A4 isoform 2 [Homo sapiens];XP_002817781.1//PREDICTED: cytochrome P450 3A8 isoform X1 [Pongo abelii]	2//1;5
352999	1201	0.01	0.14	3.80735	0.393469	*	0.249274	C6orf58	GO:0070062//extracellular exosome;GO:0005615//extracellular space	NA	GO:0007275//multicellular organism development	NA	NP_001010905.1//protein LEG1 homolog precursor [Homo sapiens]	2//1
94086	616	0.01	0.14	3.80735	0.646935	*	0.499032	HSPB9	GO:0005634//nucleus;GO:0005737//cytoplasm	NA	NA	K09547//heat shock protein beta-9	NP_149971.1//heat shock protein beta-9 [Homo sapiens]	2//1
346	622	0.01	0.14	3.80735	0.646673	*	0.499032	APOC4	GO:0034364//high-density lipoprotein particle;GO:0034361//very-low-density lipoprotein particle;GO:0005576//extracellular region	GO:0005319//lipid transporter activity	GO:0034379//very-low-density lipoprotein particle assembly;GO:0070328//triglyceride homeostasis;GO:0010890//positive regulation of sequestering of triglyceride;GO:0034447//very-low-density lipoprotein particle clearance;GO:0006629//lipid metabolic process	NA	NP_001637.1//apolipoprotein C-IV precursor [Homo sapiens]	2//1
1474	618	0.01	0.14	3.80735	0.645416	*	0.499032	CST6	GO:0070062//extracellular exosome;GO:0005615//extracellular space;GO:0001533//cornified envelope	GO:0002020//protease binding;GO:0004869//cysteine-type endopeptidase inhibitor activity	GO:2000117//negative regulation of cysteine-type endopeptidase activity;GO:0008544//epidermis development;GO:0009653//anatomical structure morphogenesis	K13902//cystatin-M	XP_011820624.1//PREDICTED: cystatin-M [Mandrillus leucophaeus]	3//A2MP1
6690	623	0.01	0.14	3.80735	0.639719	*	0.499032	SPINK1	GO:0070062//extracellular exosome;GO:0005615//extracellular space;GO:0001669//acrosomal vesicle	GO:0004867//serine-type endopeptidase inhibitor activity;GO:0004866//endopeptidase inhibitor activity	GO:0060046//regulation of acrosome reaction;GO:0010751//negative regulation of nitric oxide mediated signal transduction;GO:0090281//negative regulation of calcium ion import;GO:2001256//regulation of store-operated calcium entry;GO:1900004//negative regulation of serine-type endopeptidase activity;GO:0050732//negative regulation of peptidyl-tyrosine phosphorylation	K06254//agrin	NP_003113.2//serine protease inhibitor Kazal-type 1 precursor [Homo sapiens]	1//3;4
84210	3511	0.02	0.27	3.75489	0.000872476	Up	0.000241086	ANKRD20A1	GO:0005886//plasma membrane	NA	NA	K17299//POTE ankyrin domain family protein	NP_115626.2//ankyrin repeat domain-containing protein 20A1 [Homo sapiens]	3//A2MP1
3853	2450	0.1	1.34	3.74416	6.72951e-09	Up	8.3329e-10	KRT6A	GO:0045095//keratin filament	GO:0005198//structural molecule activity	NA	K07605//type II keratin, basic	AAH69269.1//Keratin 6A [Homo sapiens]	3//A2MP1
347168	969	0.01	0.13	3.70044	0.65604	*	0.499032	OR1J1	NA	NA	NA	K04257//olfactory receptor	XP_009455506.2//PREDICTED: LOW QUALITY PROTEIN: olfactory receptor 1J1 [Pan troglodytes]	1//3
132851	1233	0.01	0.13	3.70044	0.395658	*	0.249274	SPATA4	GO:0005737//cytoplasm	NA	NA	NA	NP_653245.2//spermatogenesis-associated protein 4 [Homo sapiens]	3//A2MP1
2571	2205	0.01	0.13	3.70044	0.22711	*	0.124517	GAD1	NA	NA	NA	K01580//glutamate decarboxylase [EC:4.1.1.15]	XP_012998052.1//PREDICTED: glutamate decarboxylase 1 isoform X1 [Cavia porcellus];XP_008565872.1//PREDICTED: glutamate decarboxylase 1 isoform X1 [Galeopterus variegatus]	3//A2MP1;2//1
57172	2507	0.01	0.13	3.70044	0.127689	*	0.062198	CAMK1G	GO:0012505//endomembrane system;GO:0005954//calcium- and calmodulin-dependent protein kinase complex;GO:0005622//intracellular;GO:0005886//plasma membrane;GO:0043005//neuron projection;GO:0000139//Golgi membrane	GO:0005524//ATP binding;GO:0004683//calmodulin-dependent protein kinase activity;GO:0005516//calmodulin binding	GO:0018107//peptidyl-threonine phosphorylation;GO:0018105//peptidyl-serine phosphorylation;GO:0035556//intracellular signal transduction	K08794//calcium/calmodulin-dependent protein kinase I [EC:2.7.11.17]	XP_008954847.1//PREDICTED: calcium/calmodulin-dependent protein kinase type 1G isoform X1 [Pan paniscus]	2//1
26740	942	0.01	0.13	3.70044	0.65111	*	0.499032	OR1J2	NA	NA	NA	K04257//olfactory receptor	XP_008697025.1//PREDICTED: olfactory receptor 1J2 [Ursus maritimus]	1//3
6698	668	0.01	0.13	3.70044	0.650897	*	0.499032	SPRR1A	GO:0005829//cytosol;GO:0001533//cornified envelope;GO:0005737//cytoplasm	GO:0030280//structural constituent of epidermis;GO:0030674//protein binding, bridging;GO:0005198//structural molecule activity	GO:0018149//peptide cross-linking;GO:0008544//epidermis development;GO:0030216//keratinocyte differentiation;GO:0070268//cornification	K08648//hyaluronan binding protein 2 [EC:3.4.21.-];K06826//nidogen (entactin)	NP_005978.2//cornifin-A [Homo sapiens]	1//3;3//A2MP1
644100	642	0.01	0.13	3.70044	0.649571	*	0.499032	ARL14EPL	NA	NA	NA	K08343//ubiquitin-like-conjugating enzyme ATG3;K10366//dystrophin	NP_001182510.1//ARL14 effector protein-like [Homo sapiens]	1//3
391123	1818	0.01	0.13	3.70044	0.226696	*	0.124517	VSIG8	GO:0016021//integral component of membrane	NA	NA	K06788//coxsackievirus and adenovirus receptor	NP_001013683.1//V-set and immunoglobulin domain-containing protein 8 precursor [Homo sapiens]	1//3
440955	662	0.01	0.13	3.70044	0.648937	*	0.499032	TMEM89	GO:0005634//nucleus;GO:0016021//integral component of membrane	NA	NA	K10447//kelch-like protein 9/13	NP_001008270.1//transmembrane protein 89 precursor [Homo sapiens]	2//1
11012	1206	0.01	0.13	3.70044	0.393041	*	0.249274	KLK11	GO:0070062//extracellular exosome;GO:0005615//extracellular space;GO:0005794//Golgi apparatus	GO:0004252//serine-type endopeptidase activity;GO:0008236//serine-type peptidase activity	NA	K09620//kallikrein 11 [EC:3.4.21.-]	XP_011524671.1//PREDICTED: kallikrein-11 isoform X1 [Homo sapiens];NP_659196.1//kallikrein-11 isoform 2 [Homo sapiens]	1//3;2//1
7066	1887	0.01	0.13	3.70044	0.22636	*	0.124517	THPO	GO:0005615//extracellular space	GO:0008083//growth factor activity;GO:0005125//cytokine activity;GO:0005179//hormone activity	GO:0051897//positive regulation of protein kinase B signaling;GO:0030099//myeloid cell differentiation;GO:0045654//positive regulation of megakaryocyte differentiation;GO:0038163//thrombopoietin-mediated signaling pathway;GO:1902035//positive regulation of hematopoietic stem cell proliferation;GO:0008283//cell proliferation;GO:0007275//multicellular organism development;GO:0001934//positive regul…	K06854//thrombopoietin	XP_016797915.1//PREDICTED: thrombopoietin isoform X2 [Pan troglodytes];EAW78244.1//thrombopoietin (myeloproliferative leukemia virus oncogene ligand, megakaryocyte growth and development factor), isoform CRA_b [Homo sapiens];XP_003806645.3//PREDICTED: thrombopoietin isoform X1 [Pan paniscus];XP_008953683.2//PREDICTED: thrombopoietin isoform X2 [Pan paniscus];XP_008953684.2//PREDICTED: thrombopoie…	1//3;3//A2MP1;2//1
341346	1272	0.01	0.13	3.70044	0.39277	*	0.249274	SMCO2	GO:0016021//integral component of membrane	NA	NA	NA	NP_001138482.1//single-pass membrane and coiled-coil domain-containing protein 2 [Homo sapiens]	1//3
3596	1272	0.01	0.13	3.70044	0.392344	*	0.249274	IL13	GO:0005615//extracellular space;GO:0009897//external side of plasma membrane;GO:0005576//extracellular region;GO:0005737//cytoplasm	GO:0005125//cytokine activity;GO:0005144//interleukin-13 receptor binding	GO:1901215//negative regulation of neuron death;GO:0035094//response to nicotine;GO:0071260//cellular response to mechanical stimulus;GO:0032496//response to lipopolysaccharide;GO:0002639//positive regulation of immunoglobulin production;GO:0045471//response to ethanol;GO:0030890//positive regulation of B cell proliferation;GO:0042531//positive regulation of tyrosine phosphorylation of STAT prote…	K05435//interleukin 13	XP_016800435.1//PREDICTED: interleukin-13 isoform X1 [Pan troglodytes];XP_016809256.1//PREDICTED: interleukin-13 isoform X1 [Pan troglodytes];AAH96141.2//Interleukin 13 [Homo sapiens]	1//3;2//1
6699	641	0.01	0.13	3.70044	0.642141	*	0.499032	SPRR1B	GO:0070062//extracellular exosome;GO:0005829//cytosol;GO:0001533//cornified envelope;GO:0005737//cytoplasm	GO:0030674//protein binding, bridging;GO:0005198//structural molecule activity	GO:0018149//peptide cross-linking;GO:0008544//epidermis development;GO:0030216//keratinocyte differentiation;GO:0070268//cornification	K17602//YLP motif-containing protein 1;K02133//F-type H+-transporting ATPase subunit beta [EC:3.6.3.14]	NP_003116.2//cornifin-B [Homo sapiens]	2//1
3822	1223	0.01	0.13	3.70044	0.39192	*	0.249274	KLRC2	GO:0005887//integral component of plasma membrane;GO:0016021//integral component of membrane;GO:0005886//plasma membrane;GO:0043235//receptor complex	GO:0030246//carbohydrate binding;GO:1990405//protein antigen binding;GO:0004888//transmembrane signaling receptor activity;GO:0023024//MHC class I protein complex binding	GO:0002228//natural killer cell mediated immunity;GO:0007165//signal transduction;GO:0045087//innate immune response;GO:0006968//cellular defense response	K06541//killer cell lectin-like receptor subfamily C	NP_002251.2//NKG2-C type II integral membrane protein [Homo sapiens]	3//A2MP1
922	1736	0.01	0.13	3.70044	0.391881	*	0.249274	CD5L	GO:0016020//membrane;GO:0070062//extracellular exosome;GO:0005615//extracellular space;GO:0072562//blood microparticle;GO:0005576//extracellular region;GO:0005737//cytoplasm	GO:0005044//scavenger receptor activity	GO:0002376//immune system process;GO:0006968//cellular defense response;GO:0006954//inflammatory response;GO:0006915//apoptotic process	K13912//deleted in malignant brain tumors 1 protein	NP_005885.1//CD5 antigen-like isoform 1 precursor [Homo sapiens];NP_001334627.1//CD5 antigen-like isoform 2 precursor [Homo sapiens]	1//3;2//1
344805	2509	0.01	0.13	3.70044	0.127525	*	0.062198	TMPRSS7	NA	NA	NA	K09638//transmembrane protease serine 7 [EC:3.4.21.-]	XP_009444420.2//PREDICTED: transmembrane protease serine 7 isoform X1 [Pan troglodytes]	2//1
123346	1210	0.01	0.13	3.70044	0.639206	*	0.499032	HIGD2B	GO:0016021//integral component of membrane;GO:0005739//mitochondrion	NA	GO:0097250//mitochondrial respiratory chain supercomplex assembly	K18402//PHD finger protein 20;K09291//nucleoprotein TPR	XP_009248269.1//PREDICTED: LOW QUALITY PROTEIN: putative HIG1 domain family member 2B [Pongo abelii]	1//3
8519	733	0.15	1.92	3.67807	0.00053805	Up	0.000142714	IFITM1	GO:0016020//membrane;GO:0016021//integral component of membrane;GO:0005886//plasma membrane	GO:0005057//signal transducer activity, downstream of receptor	GO:0035456//response to interferon-beta;GO:0060337//type I interferon signaling pathway;GO:0051607//defense response to virus;GO:0046597//negative regulation of viral entry into host cell;GO:0030336//negative regulation of cell migration;GO:0007166//cell surface receptor signaling pathway;GO:0045669//positive regulation of osteoblast differentiation;GO:0001503//ossification;GO:0035455//response t…	K19831//interferon induced transmembrane protein 1	NP_003632.3//interferon-induced transmembrane protein 1 [Homo sapiens]	3//A2MP1
84225	2424	0.07	0.89	3.66838	4.59504e-06	Up	8.46288e-07	ZMYND15	GO:0005634//nucleus;GO:0005737//cytoplasm	GO:0046872//metal ion binding;GO:0042826//histone deacetylase binding	GO:0045892//negative regulation of transcription, DNA-templated;GO:0006351//transcription, DNA-templated;GO:0007286//spermatid development	K03006//DNA-directed RNA polymerase II subunit RPB1 [EC:2.7.7.6];K10518//zinc finger and BTB domain-containing protein 47	XP_003315366.2//PREDICTED: zinc finger MYND domain-containing protein 15 isoform X1 [Pan troglodytes];NP_115641.1//zinc finger MYND domain-containing protein 15 isoform 2 [Homo sapiens]	1//3;2//1
145864	2025	5.87	72.96	3.63567	0	Up	0	HAPLN3	GO:0005615//extracellular space;GO:0005578//proteinaceous extracellular matrix	GO:0005201//extracellular matrix structural constituent;GO:0005540//hyaluronic acid binding	GO:0007155//cell adhesion;GO:0001501//skeletal system development;GO:0007417//central nervous system development	K06852//hyaluronan and proteoglycan link protein 3	XP_011519563.1//PREDICTED: hyaluronan and proteoglycan link protein 3 isoform X1 [Homo sapiens];NP_001294881.1//hyaluronan and proteoglycan link protein 3 isoform 1 [Homo sapiens]	1//3;3//A2MP1
389493	682	0.01	0.12	3.58496	0.654048	*	0.499032	NUPR2	NA	NA	NA	K09291//nucleoprotein TPR	XP_003896002.2//nuclear protein 2 [Papio anubis]	1//3
972	1322	0.01	0.12	3.58496	0.395226	*	0.249274	CD74	GO:0005783//endoplasmic reticulum;GO:0009897//external side of plasma membrane;GO:0030666//endocytic vesicle membrane;GO:0030669//clathrin-coated endocytic vesicle membrane;GO:0016021//integral component of membrane;GO:0070062//extracellular exosome;GO:0042613//MHC class II protein complex;GO:0005622//intracellular;GO:0005764//lysosome;GO:0005773//vacuole;GO:0009986//cell surface;GO:0035692//macr…	GO:0035718//macrophage migration inhibitory factor binding;GO:0019955//cytokine binding;GO:0001540//amyloid-beta binding;GO:0004896//cytokine receptor activity;GO:0042658//MHC class II protein binding, via antigen binding groove;GO:0042609//CD4 receptor binding;GO:0042289//MHC class II protein binding;GO:0050998//nitric-oxide synthase binding;GO:0044183//protein binding involved in protein folding	GO:0050731//positive regulation of peptidyl-tyrosine phosphorylation;GO:0016064//immunoglobulin mediated immune response;GO:0002606//positive regulation of dendritic cell antigen processing and presentation;GO:0045060//negative thymic T cell selection;GO:0030890//positive regulation of B cell proliferation;GO:0045581//negative regulation of T cell differentiation;GO:0001516//prostaglandin biosynt…	K06505//CD74 antigen	NP_001020329.1//HLA class II histocompatibility antigen gamma chain isoform c [Homo sapiens];NP_004346.1//HLA class II histocompatibility antigen gamma chain isoform b [Homo sapiens];NP_001020330.1//HLA class II histocompatibility antigen gamma chain isoform a [Homo sapiens]	3//A2MP1;2//1
9737	5826	0.01	0.12	3.58496	0.0295117	*	0.0116151	GPRASP1	GO:0005829//cytosol	NA	GO:1990172//G-protein coupled receptor catabolic process;GO:0008333//endosome to lysosome transport	K22016//mucin-3/17	NP_055525.3//G-protein coupled receptor-associated sorting protein 1 [Homo sapiens]	4;1//3
165545	2650	0.01	0.12	3.58496	0.127706	*	0.062198	DQX1	GO:0005681//spliceosomal complex;GO:0005737//cytoplasm	GO:0003723//RNA binding;GO:0004004//ATP-dependent RNA helicase activity;GO:0005524//ATP binding	GO:0000398//mRNA splicing, via spliceosome	K14433//ATP-dependent RNA helicase DQX1 [EC:3.6.4.13]	XP_009440984.1//PREDICTED: ATP-dependent RNA helicase DQX1 [Pan troglodytes]	2//1
5653	1486	0.01	0.12	3.58496	0.392576	*	0.249274	KLK6	GO:0030141//secretory granule;GO:0005615//extracellular space;GO:0005783//endoplasmic reticulum;GO:0005730//nucleolus;GO:0005576//extracellular region;GO:0005739//mitochondrion;GO:0005737//cytoplasm	GO:0004252//serine-type endopeptidase activity	GO:0009611//response to wounding;GO:0042552//myelination;GO:0016540//protein autoprocessing;GO:0042445//hormone metabolic process;GO:0070997//neuron death;GO:0042246//tissue regeneration;GO:0007417//central nervous system development;GO:0045745//positive regulation of G-protein coupled receptor protein signaling pathway;GO:0042982//amyloid precursor protein metabolic process;GO:0010975//regulatio…	K08667//kallikrein 6 [EC:3.4.21.-]	SFW93207.1//TPA: kallikrein I [Homo sapiens];XP_011801672.1//PREDICTED: kallikrein-6 isoform X1 [Colobus angolensis palliatus];XP_010367876.1//PREDICTED: kallikrein-6 isoform X2 [Rhinopithecus roxellana]	1//3;3//A2MP1;2//1
114769	726	0.01	0.12	3.58496	0.642451	*	0.499032	CARD16	GO:0097179//protease inhibitor complex;GO:0043234//protein complex	GO:0089720//caspase binding;GO:0050700//CARD domain binding;GO:0042802//identical protein binding;GO:0019900//kinase binding;GO:0004869//cysteine-type endopeptidase inhibitor activity	GO:0043154//negative regulation of cysteine-type endopeptidase activity involved in apoptotic process;GO:0071456//cellular response to hypoxia;GO:0010804//negative regulation of tumor necrosis factor-mediated signaling pathway;GO:0051092//positive regulation of NF-kappaB transcription factor activity;GO:0031665//negative regulation of lipopolysaccharide-mediated signaling pathway;GO:0050713//nega…	K12806//caspase recruitment domain-containing protein 16/17/18;K01370//caspase 1 [EC:3.4.22.36]	NP_001017534.1//caspase recruitment domain-containing protein 16 isoform 1 [Homo sapiens]	1//3;2//1
399949	719	0.01	0.12	3.58496	0.64116	*	0.499032	C11orf88	NA	NA	NA	K10077//layilin	NP_997313.2//UPF0722 protein C11orf88 isoform 1 [Homo sapiens];NP_001093858.1//UPF0722 protein C11orf88 isoform 2 [Homo sapiens]	1//3;2//1
133060	1946	0.01	0.12	3.58496	0.226077	*	0.124517	OTOP1	GO:0005615//extracellular space;GO:0016021//integral component of membrane	NA	GO:0031214//biomineral tissue development	K21882//PDZ domain-containing protein 7	NP_819056.1//otopetrin-1 [Homo sapiens]	2//1
8637	728	0.51	5.76	3.4975	3.42318e-10	Up	3.63662e-11	EIF4EBP3	GO:0016020//membrane;GO:0005737//cytoplasm;GO:0016281//eukaryotic translation initiation factor 4F complex	GO:0008190//eukaryotic initiation factor 4E binding;GO:0003743//translation initiation factor activity;GO:0030371//translation repressor activity	GO:0045947//negative regulation of translational initiation	K18645//eukaryotic translation initiation factor 4E binding protein 3	XP_019595811.1//PREDICTED: eukaryotic translation initiation factor 4E-binding protein 3 [Rhinolophus sinicus]	2//1
181	783	0.01	0.11	3.45943	0.6555	*	0.499032	AGRP	GO:0070062//extracellular exosome;GO:0005615//extracellular space;GO:0043025//neuronal cell body;GO:0005796//Golgi lumen	GO:0005102//receptor binding;GO:0005184//neuropeptide hormone activity	GO:0007623//circadian rhythm;GO:0060135//maternal process involved in female pregnancy;GO:0032868//response to insulin;GO:0042755//eating behavior;GO:0060259//regulation of feeding behavior;GO:2000253//positive regulation of feeding behavior;GO:0008343//adult feeding behavior;GO:0007631//feeding behavior;GO:0048571//long-day photoperiodism;GO:0007218//neuropeptide signaling pathway;GO:0009755//ho…	K05231//agouti related protein	NP_001129.1//agouti-related protein precursor [Homo sapiens]	1//3
1071	1537	0.01	0.11	3.45943	0.395305	*	0.249274	CETP	GO:0070062//extracellular exosome;GO:0005615//extracellular space;GO:0034364//high-density lipoprotein particle;GO:0005576//extracellular region;GO:0031982//vesicle	GO:0005319//lipid transporter activity;GO:0008289//lipid binding;GO:0031210//phosphatidylcholine binding;GO:0015485//cholesterol binding;GO:0017129//triglyceride binding;GO:0017127//cholesterol transporter activity;GO:0005548//phospholipid transporter activity	GO:0046470//phosphatidylcholine metabolic process;GO:0008203//cholesterol metabolic process;GO:0006869//lipid transport;GO:0034374//low-density lipoprotein particle remodeling;GO:0030301//cholesterol transport;GO:0034372//very-low-density lipoprotein particle remodeling;GO:0070328//triglyceride homeostasis;GO:0015914//phospholipid transport;GO:0042632//cholesterol homeostasis;GO:0055091//phosphol…	K16835//cholesteryl ester transfer protein	NP_000069.2//cholesteryl ester transfer protein isoform 1 precursor [Homo sapiens];NP_001273014.1//cholesteryl ester transfer protein isoform 2 precursor [Homo sapiens]	1//3;2//1
3009	790	0.01	0.11	3.45943	0.65287	*	0.499032	HIST1H1B	GO:0070062//extracellular exosome;GO:0005634//nucleus;GO:0000790//nuclear chromatin;GO:0000786//nucleosome;GO:0005720//nuclear heterochromatin	GO:0003723//RNA binding;GO:0042826//histone deacetylase binding;GO:0031490//chromatin DNA binding	GO:0000122//negative regulation of transcription from RNA polymerase II promoter;GO:0006325//chromatin organization;GO:0006334//nucleosome assembly;GO:0030307//positive regulation of cell growth;GO:0050821//protein stabilization;GO:0051574//positive regulation of histone H3-K9 methylation;GO:0071169//establishment of protein localization to chromatin	K11275//histone H1/5	XP_011931511.1//PREDICTED: uncharacterized protein LOC105593202 [Cercocebus atys]	2//1
100653515	2167	0.01	0.11	3.45943	0.227006	*	0.124517	CEP295NL	GO:0031514//motile cilium	NA	NA	K18626//trichohyalin;K13172//serine/arginine repetitive matrix protein 2;K10388//plectin	NP_001230469.1//protein DDC8 homolog isoform 2 [Homo sapiens]	1//3
1504	748	0.01	0.11	3.45943	0.650685	*	0.499032	CTRB1	GO:0005615//extracellular space;GO:0005576//extracellular region	GO:0004252//serine-type endopeptidase activity;GO:0008236//serine-type peptidase activity	GO:0022617//extracellular matrix disassembly;GO:0007586//digestion;GO:0009235//cobalamin metabolic process	K01310//chymotrypsin [EC:3.4.21.1]	NP_001897.4//chymotrypsinogen B isoform 1 precursor [Homo sapiens];NP_001316119.1//chymotrypsinogen B isoform 2 precursor [Homo sapiens]	1//3;5
266675	2096	0.01	0.11	3.45943	0.226592	*	0.124517	BEST4	GO:0034707//chloride channel complex;GO:0005886//plasma membrane	GO:0005254//chloride channel activity	NA	K13881//bestrophin-4	XP_021796530.1//bestrophin-4 isoform X1 [Papio anubis]	2//1
5672	1829	0.01	0.11	3.45943	0.226463	*	0.124517	PSG4	GO:0070062//extracellular exosome	NA	GO:0007565//female pregnancy	K06500//pregnancy specific beta-1-glycoprotein	NP_001263424.1//pregnancy-specific beta-1-glycoprotein 4 isoform 3 precursor [Homo sapiens];NP_001303268.1//pregnancy-specific beta-1-glycoprotein 4 isoform 4 [Homo sapiens];NP_002771.2//pregnancy-specific beta-1-glycoprotein 4 isoform 1 precursor [Homo sapiens];XP_009230948.1//PREDICTED: pregnancy-specific beta-1-glycoprotein 2-like isoform X2 [Pongo abelii]	1//3;4;2//1
29986	1413	0.01	0.11	3.45943	0.393119	*	0.249274	SLC39A2	GO:0005887//integral component of plasma membrane;GO:0031410//cytoplasmic vesicle;GO:0016021//integral component of membrane;GO:0005886//plasma membrane	GO:0005385//zinc ion transmembrane transporter activity	GO:0006829//zinc II ion transport;GO:0071577//zinc II ion transmembrane transport	K14709//solute carrier family 39 (zinc transporter), member 1/2/3	NP_055394.2//zinc transporter ZIP2 isoform a [Homo sapiens]	1//3;3//A2MP1
56660	1449	0.01	0.11	3.45943	0.393003	*	0.249274	KCNK12	GO:0005887//integral component of plasma membrane;GO:0016021//integral component of membrane	GO:0005244//voltage-gated ion channel activity;GO:0005267//potassium channel activity;GO:0022841//potassium ion leak channel activity	GO:0030322//stabilization of membrane potential;GO:0071805//potassium ion transmembrane transport	K04921//potassium channel subfamily K member 12	NP_071338.1//potassium channel subfamily K member 12 [Homo sapiens]	1//3
389812	762	0.01	0.11	3.45943	0.645939	*	0.499032	LCN15	GO:0005576//extracellular region	GO:0005215//transporter activity;GO:0036094//small molecule binding	GO:0006629//lipid metabolic process	K01830//prostaglandin-H2 D-isomerase [EC:5.3.99.2]	NP_976222.1//lipocalin-15 precursor [Homo sapiens]	1//3
89886	761	0.01	0.11	3.45943	0.64526	*	0.499032	SLAMF9	GO:0016021//integral component of membrane	NA	NA	K06570//lymphocyte antigen 9;K06511//CD84 antigen	NP_001139645.1//SLAM family member 9 isoform 3 precursor [Homo sapiens];NP_001139644.1//SLAM family member 9 isoform 2 precursor [Homo sapiens];NP_254273.2//SLAM family member 9 isoform 1 precursor [Homo sapiens]	1//3;3//A2MP1
3007	777	0.01	0.11	3.45943	0.643021	*	0.499032	HIST1H1D	GO:0005719//nuclear euchromatin;GO:0000790//nuclear chromatin;GO:0000786//nucleosome	GO:0003723//RNA binding;GO:0031490//chromatin DNA binding	GO:0000122//negative regulation of transcription from RNA polymerase II promoter;GO:0098532//histone H3-K27 trimethylation;GO:0006334//nucleosome assembly;GO:0080182//histone H3-K4 trimethylation;GO:0016584//nucleosome positioning	K11275//histone H1/5	NP_005311.1//histone H1.3 [Homo sapiens]	2//1
6866	787	0.01	0.11	3.45943	0.641934	*	0.499032	TAC3	GO:0070062//extracellular exosome;GO:0005615//extracellular space;GO:0005576//extracellular region	GO:0031837//substance K receptor binding;GO:0031836//neuromedin K receptor binding;GO:0005102//receptor binding	GO:0007565//female pregnancy;GO:0007217//tachykinin receptor signaling pathway;GO:1902093//positive regulation of flagellated sperm motility;GO:0007218//neuropeptide signaling pathway	K05240//tachykinin 2/3	NP_037383.1//tachykinin-3 isoform 1 preproprotein [Homo sapiens];NP_001171525.1//tachykinin-3 isoform 2 precursor [Homo sapiens]	1//3;3//A2MP1
79413	2226	0.01	0.11	3.45943	0.226103	*	0.124517	ZBED2	NA	GO:0046872//metal ion binding;GO:0003677//DNA binding	NA	K06517//CD96 antigen	NP_078784.2//zinc finger BED domain-containing protein 2 [Homo sapiens]	4
405753	1451	0.01	0.11	3.45943	0.391958	*	0.249274	DUOXA2	GO:0016020//membrane;GO:0016021//integral component of membrane;GO:0005789//endoplasmic reticulum membrane	NA	GO:0050727//regulation of inflammatory response;GO:2000609//regulation of thyroid hormone generation;GO:0042743//hydrogen peroxide metabolic process;GO:0015031//protein transport	K17232//dual oxidase maturation factor 2	NP_997464.2//dual oxidase maturation factor 2 [Homo sapiens]	3//A2MP1
6890	2656	8.92	96.68	3.4381	0	Up	0	TAP1	GO:0005815//microtubule organizing center;GO:0042825//TAP complex;GO:0005739//mitochondrion	GO:0043531//ADP binding;GO:0015440//peptide-transporting ATPase activity;GO:0005524//ATP binding;GO:0046979//TAP2 binding;GO:0023029//MHC class Ib protein binding;GO:0042288//MHC class I protein binding	GO:0046967//cytosol to ER transport;GO:0006952//defense response;GO:0019885//antigen processing and presentation of endogenous peptide antigen via MHC class I	K05653//ATP-binding cassette, subfamily B (MDR/TAP), member 2	XP_012358659.1//PREDICTED: antigen peptide transporter 1 isoform X2 [Nomascus leucogenys];BAG36500.1//unnamed protein product [Homo sapiens]	1//3;5
5698	1048	2.82	29.55	3.38939	3.88023e-71	Up	3.42502e-73	PSMB9	GO:0070062//extracellular exosome;GO:0005634//nucleus;GO:0005654//nucleoplasm;GO:0000502//proteasome complex;GO:1990111//spermatoproteasome complex;GO:0005737//cytoplasm;GO:0005839//proteasome core complex;GO:0005829//cytosol;GO:0019774//proteasome core complex, beta-subunit complex	GO:0004298//threonine-type endopeptidase activity	GO:0043687//post-translational protein modification;GO:0038061//NIK/NF-kappaB signaling;GO:0051603//proteolysis involved in cellular protein catabolic process;GO:0031146//SCF-dependent proteasomal ubiquitin-dependent protein catabolic process;GO:0006521//regulation of cellular amino acid metabolic process;GO:2000116//regulation of cysteine-type endopeptidase activity;GO:0010972//negative regulati…	K02741//20S proteasome subunit beta 9 [EC:3.4.25.1]	NP_002791.1//proteasome subunit beta type-9 precursor [Homo sapiens]	4
23764	2269	3.8	39.79	3.38833	5.1023e-214	Up	9.26298e-217	MAFF	GO:0005634//nucleus;GO:0005654//nucleoplasm;GO:0005739//mitochondrion	GO:0003677//DNA binding;GO:0001228//transcriptional activator activity, RNA polymerase II transcription regulatory region sequence-specific DNA binding;GO:0043565//sequence-specific DNA binding;GO:0003700//DNA binding transcription factor activity	GO:0007596//blood coagulation;GO:0006351//transcription, DNA-templated;GO:0001701//in utero embryonic development;GO:0006366//transcription from RNA polymerase II promoter;GO:0035914//skeletal muscle cell differentiation;GO:0007567//parturition;GO:0045944//positive regulation of transcription from RNA polymerase II promoter;GO:0045604//regulation of epidermal cell differentiation	K09037//transcription factor MAFF/G/K	NP_036455.1//transcription factor MafF isoform a [Homo sapiens];XP_011834265.1//PREDICTED: transcription factor MafF isoform X1 [Mandrillus leucophaeus];XP_011819623.1//PREDICTED: transcription factor MafF isoform X1 [Colobus angolensis palliatus]	1//3;3//A2MP1
29802	602	0.14	1.42	3.34239	0.0170815	*	0.00628552	VPREB3	GO:0005615//extracellular space;GO:0005783//endoplasmic reticulum;GO:0005576//extracellular region	NA	GO:0050900//leukocyte migration;GO:0002377//immunoglobulin production;GO:0006955//immune response	K06553//pre-B lymphocyte gene	NP_037510.1//pre-B lymphocyte protein 3 precursor [Homo sapiens]	2//1
554235	865	0.01	0.1	3.32193	0.65577	*	0.499032	ASPDH	NA	GO:0050661//NADP binding;GO:0033735//aspartate dehydrogenase activity	GO:0006742//NADP catabolic process;GO:0009435//NAD biosynthetic process	K16360//netrin-G3 ligand;K15235//josephin [EC:3.4.19.12]	XP_524347.3//PREDICTED: putative L-aspartate dehydrogenase isoform X1 [Pan troglodytes];NP_001019827.2//putative L-aspartate dehydrogenase isoform 2 [Homo sapiens]	1//3;2//1
4102	1753	0.01	0.1	3.32193	0.39456	*	0.249274	MAGEA3	GO:0005783//endoplasmic reticulum	GO:0089720//caspase binding	GO:0010955//negative regulation of protein processing;GO:0043154//negative regulation of cysteine-type endopeptidase activity involved in apoptotic process;GO:1902236//negative regulation of endoplasmic reticulum stress-induced intrinsic apoptotic signaling pathway	K12464//melanoma-associated antigen D1	NP_005353.1//melanoma-associated antigen 3 [Homo sapiens]	3//A2MP1
132946	836	0.01	0.1	3.32193	0.651216	*	0.499032	ARL9	NA	NA	NA	K07957//ADP-ribosylation factor-like protein 9	Q6T311.1//RecName: Full=ADP-ribosylation factor-like protein 9	1//3
388125	1576	0.01	0.1	3.32193	0.394482	*	0.249274	C2CD4B	GO:0005634//nucleus;GO:0005886//plasma membrane	GO:0005544//calcium-dependent phospholipid binding;GO:0005509//calcium ion binding	NA	K16628//collagen, type VII, alpha	NP_001007596.2//C2 calcium-dependent domain-containing protein 4B [Homo sapiens]	2//1
388551	1692	0.01	0.1	3.32193	0.394404	*	0.249274	CEACAM16	GO:0005615//extracellular space;GO:0032426//stereocilium tip	GO:0042802//identical protein binding	GO:0007605//sensory perception of sound	K06499//carcinoembryonic antigen-related cell adhesion molecule	AAQ05841.1//carcinoembryonic antigen like-2 protein [Homo sapiens]	3//A2MP1
148545	2499	0.01	0.1	3.32193	0.226799	*	0.124517	NBPF4	GO:0005737//cytoplasm	NA	NA	K22244//regenerating islet-derived protein 4;K16549//myomegalin	XP_005271201.1//PREDICTED: neuroblastoma breakpoint family member 6 isoform X1 [Homo sapiens]	2//1
3046	816	0.01	0.1	3.32193	0.650154	*	0.499032	HBE1	GO:0072562//blood microparticle;GO:0005829//cytosol;GO:0005833//hemoglobin complex	GO:0020037//heme binding;GO:0005506//iron ion binding;GO:0005344//oxygen carrier activity;GO:0019825//oxygen binding;GO:0031721//hemoglobin alpha binding	GO:0051291//protein heterooligomerization;GO:0014070//response to organic cyclic compound;GO:0007596//blood coagulation	K13825//hemoglobin subunit epsilon	XP_002822172.1//PREDICTED: hemoglobin subunit epsilon [Pongo abelii]	3//A2MP1
7062	6995	0.01	0.1	3.32193	0.029507	*	0.0116151	TCHH	GO:0005856//cytoskeleton;GO:0005829//cytosol;GO:0001533//cornified envelope	GO:0005509//calcium ion binding;GO:0046914//transition metal ion binding	GO:0070268//cornification	K18626//trichohyalin	NP_009044.2//trichohyalin [Homo sapiens]	3//A2MP1
4689	1551	0.01	0.1	3.32193	0.393819	*	0.249274	NCF4	GO:0032010//phagolysosome;GO:0016020//membrane;GO:0010008//endosome membrane;GO:0043020//NADPH oxidase complex;GO:0005829//cytosol;GO:0005802//trans-Golgi network	GO:0016176//superoxide-generating NADPH oxidase activator activity;GO:0032266//phosphatidylinositol-3-phosphate binding;GO:0005086//ARF guanyl-nucleotide exchange factor activity;GO:0046983//protein dimerization activity	GO:0055114//oxidation-reduction process;GO:0016192//vesicle-mediated transport;GO:0045730//respiratory burst;GO:0045454//cell redox homeostasis;GO:0002479//antigen processing and presentation of exogenous peptide antigen via MHC class I, TAP-dependent;GO:0034599//cellular response to oxidative stress;GO:0006955//immune response;GO:0048010//vascular endothelial growth factor receptor signaling pat…	K08012//neutrophil cytosolic factor 4	NP_038202.2//neutrophil cytosol factor 4 isoform 2 [Homo sapiens];NP_000622.2//neutrophil cytosol factor 4 isoform 1 [Homo sapiens]	4;3//A2MP1
56287	820	0.01	0.1	3.32193	0.646725	*	0.499032	GKN1	GO:0005615//extracellular space	NA	GO:0007586//digestion;GO:0042127//regulation of cell proliferation;GO:0051781//positive regulation of cell division	K20909//anthrax toxin receptor	NP_062563.3//gastrokine-1 [Homo sapiens]	3//A2MP1
169355	2294	0.01	0.1	3.32193	0.226438	*	0.124517	IDO2	GO:0005829//cytosol;GO:0005737//cytoplasm	GO:0046872//metal ion binding;GO:0020037//heme binding;GO:0033754//indoleamine 2,3-dioxygenase activity;GO:0004833//tryptophan 2,3-dioxygenase activity	GO:0002376//immune system process;GO:0006569//tryptophan catabolic process;GO:0019441//tryptophan catabolic process to kynurenine	K00463//indoleamine 2,3-dioxygenase [EC:1.13.11.52]	NP_919270.2//indoleamine 2,3-dioxygenase 2 [Homo sapiens]	2//1
4635	855	0.01	0.1	3.32193	0.64662	*	0.499032	MYL4	NA	NA	NA	K12750//myosin light chain 4	XP_004374303.1//PREDICTED: myosin light chain 4 [Trichechus manatus latirostris];XP_017738431.1//PREDICTED: myosin light chain 4 isoform X1 [Rhinopithecus bieti]	1//3;2//1
10278	3082	0.01	0.1	3.32193	0.127575	*	0.062198	EFS	GO:0005737//cytoplasm	GO:0019904//protein domain specific binding;GO:0017124//SH3 domain binding	GO:0007155//cell adhesion;GO:0035556//intracellular signal transduction	K05726//breast cancer anti-estrogen resistance 1	NP_005855.1//embryonal Fyn-associated substrate isoform 1 [Homo sapiens];NP_001264103.1//embryonal Fyn-associated substrate isoform 3 [Homo sapiens];NP_115835.1//embryonal Fyn-associated substrate isoform 2 [Homo sapiens]	1//3;3//A2MP1;2//1
9992	809	0.01	0.1	3.32193	0.643852	*	0.499032	KCNE2	GO:0005783//endoplasmic reticulum;GO:0009986//cell surface;GO:0005794//Golgi apparatus;GO:0005764//lysosome;GO:0005886//plasma membrane;GO:0008076//voltage-gated potassium channel complex	GO:0044325//ion channel binding;GO:0015459//potassium channel regulator activity;GO:0005242//inward rectifier potassium channel activity;GO:1902282//voltage-gated potassium channel activity involved in ventricular cardiac muscle cell action potential repolarization;GO:0005251//delayed rectifier potassium channel activity;GO:0042803//protein homodimerization activity	GO:1902260//negative regulation of delayed rectifier potassium channel activity;GO:0086009//membrane repolarization;GO:0035690//cellular response to drug;GO:1901379//regulation of potassium ion transmembrane transport;GO:1901800//positive regulation of proteasomal protein catabolic process;GO:1902259//regulation of delayed rectifier potassium channel activity;GO:0071435//potassium ion export;GO:1…	K04896//potassium voltage-gated channel Isk-related subfamily E member 2	XP_018873175.1//PREDICTED: potassium voltage-gated channel subfamily E member 2 isoform X1 [Gorilla gorilla gorilla]	1//3
474354	1642	0.01	0.1	3.32193	0.392228	*	0.249274	LRRC18	GO:0005737//cytoplasm	NA	GO:0007165//signal transduction	K10130//leucine-rich repeats and death domain-containing protein	NP_001006940.3//leucine-rich repeat-containing protein 18 [Homo sapiens]	3//A2MP1
646951	819	0.01	0.1	3.32193	0.641831	*	0.499032	MINDY4B	NA	NA	NA	K08742//E3 ubiquitin-protein ligase SIAH2 [EC:2.3.2.27]	XP_016863110.1//PREDICTED: protein FAM188B2 [Homo sapiens]	1//3
4118	859	0.01	0.1	3.32193	0.640233	*	0.499032	MAL	GO:0005783//endoplasmic reticulum;GO:0045121//membrane raft;GO:0016324//apical plasma membrane;GO:0019898//extrinsic component of membrane;GO:0016021//integral component of membrane	GO:0008289//lipid binding;GO:0016505//peptidase activator activity involved in apoptotic process;GO:0019911//structural constituent of myelin sheath	GO:0042552//myelination;GO:1902043//positive regulation of extrinsic apoptotic signaling pathway via death domain receptors;GO:0001766//membrane raft polarization;GO:0030154//cell differentiation;GO:0008104//protein localization;GO:0007417//central nervous system development;GO:0006915//apoptotic process;GO:0045176//apical protein localization	NA	EAX10707.1//mal, T-cell differentiation protein, isoform CRA_b [Homo sapiens];NP_002362.1//myelin and lymphocyte protein isoform a [Homo sapiens]	3//A2MP1;2//1
3567	816	0.01	0.1	3.32193	0.639155	*	0.499032	IL5	GO:0005615//extracellular space;GO:0005622//intracellular;GO:0005576//extracellular region	GO:0004713//protein tyrosine kinase activity;GO:0005137//interleukin-5 receptor binding;GO:0008083//growth factor activity;GO:0005088//Ras guanyl-nucleotide exchange factor activity;GO:0005125//cytokine activity	GO:0050731//positive regulation of peptidyl-tyrosine phosphorylation;GO:0000165//MAPK cascade;GO:0071803//positive regulation of podosome assembly;GO:0045893//positive regulation of transcription, DNA-templated;GO:0006954//inflammatory response;GO:0030890//positive regulation of B cell proliferation;GO:0046427//positive regulation of JAK-STAT cascade;GO:0051091//positive regulation of DNA binding…	K05428//interleukin 5	XP_005272045.1//PREDICTED: interleukin-5 isoform X1 [Homo sapiens]	2//1
710	1832	0.31	3.07	3.3079	2.29757e-13	Up	1.8166e-14	SERPING1	GO:0031093//platelet alpha granule lumen;GO:0070062//extracellular exosome;GO:0005615//extracellular space;GO:0072562//blood microparticle;GO:0005576//extracellular region	GO:0004867//serine-type endopeptidase inhibitor activity	GO:0042730//fibrinolysis;GO:0030449//regulation of complement activation;GO:0007597//blood coagulation, intrinsic pathway;GO:0007568//aging;GO:0030193//regulation of blood coagulation;GO:0008015//blood circulation;GO:0006958//complement activation, classical pathway;GO:0001869//negative regulation of complement activation, lectin pathway;GO:0045916//negative regulation of complement activation;GO…	K04001//C1 inhibitor	BAD93063.1//Plasma protease C1 inhibitor precursor variant, partial [Homo sapiens]	1//3;2//1
22977	1301	0.07	0.68	3.28011	0.0170757	*	0.00628552	AKR7A3	GO:0070062//extracellular exosome;GO:0005829//cytosol	GO:0009055//electron transfer activity;GO:0042802//identical protein binding;GO:0004033//aldo-keto reductase (NADP) activity	GO:0006081//cellular aldehyde metabolic process;GO:0006805//xenobiotic metabolic process	K15303//aflatoxin B1 aldehyde reductase	NP_036199.2//aflatoxin B1 aldehyde reductase member 3 [Homo sapiens]	2//1
647219	1420	0.06	0.57	3.24793	0.0170786	*	0.00628552	ASCL5	NA	GO:0003677//DNA binding;GO:0046983//protein dimerization activity	NA	K09067//achaete-scute complex protein	Q7RTU5.2//RecName: Full=Achaete-scute homolog 5; Short=ASH-5; Short=hASH5; AltName: Full=Class A basic helix-loop-helix protein 47; Short=bHLHa47	1//3
6398	2282	0.28	2.56	3.19265	1.96764e-13	Up	1.54465e-14	SECTM1	NA	NA	NA	K06457//T-cell surface glycoprotein CD7;K22020//mucin-19	XP_012358039.1//PREDICTED: LOW QUALITY PROTEIN: secreted and transmembrane protein 1 [Nomascus leucogenys]	2//1
29970	1848	0.47	4.27	3.1835	2.83145e-17	Up	1.68037e-18	SCHIP1	NA	GO:0042802//identical protein binding	NA	K19475//WAS/WASL-interacting protein;K05747//Wiskott-Aldrich syndrome protein;K21125//mucin-5AC;K16882//protein piccolo	NP_001184036.1//schwannomin-interacting protein 1 isoform 2 [Homo sapiens];NP_055390.1//schwannomin-interacting protein 1 isoform 1 [Homo sapiens];NP_001184037.1//schwannomin-interacting protein 1 isoform 3 [Homo sapiens];EDL15509.1//schwannomin interacting protein 1, partial [Mus musculus]	1//3;3//A2MP1
401409	952	0.01	0.09	3.16993	0.656094	*	0.499032	RAB19	GO:0070062//extracellular exosome;GO:0005768//endosome;GO:0005794//Golgi apparatus;GO:0005886//plasma membrane	GO:0005525//GTP binding;GO:0003924//GTPase activity	NA	K17047//Ras-related protein Rab-19	NP_001008749.2//ras-related protein Rab-19 [Homo sapiens]	2//1
926	944	0.01	0.09	3.16993	0.6548	*	0.499032	CD8B	GO:0042101//T cell receptor complex;GO:0031901//early endosome membrane;GO:0005887//integral component of plasma membrane;GO:0009897//external side of plasma membrane;GO:0016021//integral component of membrane;GO:0005576//extracellular region;GO:0005886//plasma membrane	GO:0042288//MHC class I protein binding;GO:0015026//coreceptor activity	GO:0042110//T cell activation;GO:0007169//transmembrane receptor protein tyrosine kinase signaling pathway;GO:0050690//regulation of defense response to virus by virus;GO:0006955//immune response;GO:0050776//regulation of immune response;GO:0002250//adaptive immune response	K06459//T-cell surface glycoprotein CD8 beta chain	NP_757362.1//T-cell surface glycoprotein CD8 beta chain isoform 2 precursor [Homo sapiens];NP_742100.1//T-cell surface glycoprotein CD8 beta chain isoform 4 precursor [Homo sapiens];NP_001171571.1//T-cell surface glycoprotein CD8 beta chain isoform 6 precursor [Homo sapiens];NP_004922.1//T-cell surface glycoprotein CD8 beta chain isoform 5 precursor [Homo sapiens]	4;1//3;3//A2MP1
9087	1702	0.01	0.09	3.16993	0.395422	*	0.249274	TMSB4Y	GO:0005856//cytoskeleton;GO:0005634//nucleus;GO:0005615//extracellular space;GO:0005829//cytosol	GO:0003785//actin monomer binding	GO:0008064//regulation of actin polymerization or depolymerization;GO:0007015//actin filament organization;GO:0030334//regulation of cell migration;GO:0042989//sequestering of actin monomers	K05764//thymosin, beta 4	EAW91614.1//thymosin, beta 4, Y-linked, partial [Homo sapiens]	2//1
23428	3448	0.03	0.27	3.16993	0.00555592	*	0.00180966	SLC7A8	GO:0070062//extracellular exosome;GO:0016323//basolateral plasma membrane;GO:0005887//integral component of plasma membrane;GO:0016021//integral component of membrane;GO:0005886//plasma membrane;GO:0005737//cytoplasm	GO:0019534//toxin transmembrane transporter activity;GO:0015175//neutral amino acid transmembrane transporter activity;GO:0042605//peptide antigen binding;GO:0015101//organic cation transmembrane transporter activity;GO:0015179//L-amino acid transmembrane transporter activity;GO:0015297//antiporter activity;GO:0015171//amino acid transmembrane transporter activity	GO:0006810//transport;GO:0055065//metal ion homeostasis;GO:0006865//amino acid transport;GO:0050900//leukocyte migration;GO:0006520//cellular amino acid metabolic process;GO:0015804//neutral amino acid transport;GO:0009636//response to toxic substance	K13781//solute carrier family 7 (L-type amino acid transporter), member 8	CAD62616.1//unnamed protein product, partial [Homo sapiens];NP_001253966.1//large neutral amino acids transporter small subunit 2 isoform d [Homo sapiens];XP_010376698.1//PREDICTED: large neutral amino acids transporter small subunit 2 isoform X1 [Rhinopithecus roxellana];NP_001253965.1//large neutral amino acids transporter small subunit 2 isoform c [Homo sapiens]	1//3;3//A2MP1;2//1
26693	948	0.01	0.09	3.16993	0.651695	*	0.499032	OR2V1	GO:0016021//integral component of membrane;GO:0005886//plasma membrane	GO:0004984//olfactory receptor activity;GO:0004930//G-protein coupled receptor activity	NA	K04257//olfactory receptor	XP_003900702.1//olfactory receptor 2V1-like [Papio anubis]	1//3
8843	2152	0.01	0.09	3.16993	0.394639	*	0.249274	HCAR3	GO:0005887//integral component of plasma membrane;GO:0030054//cell junction;GO:0005886//plasma membrane	GO:0004930//G-protein coupled receptor activity	GO:0007186//G-protein coupled receptor signaling pathway	K08402//G protein-coupled receptor 109	NP_006009.2//hydroxycarboxylic acid receptor 3 [Homo sapiens]	2//1
285051	891	0.01	0.09	3.16993	0.650738	*	0.499032	STPG4	GO:0005634//nucleus;GO:0001939//female pronucleus;GO:0042585//germinal vesicle;GO:0001940//male pronucleus;GO:0005737//cytoplasm	GO:0003682//chromatin binding	GO:0016569//covalent chromatin modification;GO:1901537//positive regulation of DNA demethylation;GO:0044727//DNA demethylation of male pronucleus	NA	NP_775920.1//protein STPG4 isoform 2 [Homo sapiens];NP_001157033.1//protein STPG4 isoform 1 [Homo sapiens]	1//3;2//1
2348	962	0.01	0.09	3.16993	0.650207	*	0.499032	FOLR1	GO:0016020//membrane;GO:0016323//basolateral plasma membrane;GO:0016324//apical plasma membrane;GO:0031526//brush border membrane;GO:0033116//endoplasmic reticulum-Golgi intermediate compartment membrane;GO:0000139//Golgi membrane;GO:0005887//integral component of plasma membrane;GO:0016021//integral component of membrane;GO:0046658//anchored component of plasma membrane;GO:0005886//plasma membra…	GO:0005542//folic acid binding;GO:0051870//methotrexate binding;GO:0004872//receptor activity;GO:0008517//folic acid transmembrane transporter activity;GO:0008144//drug binding;GO:0061714//folic acid receptor activity	GO:0031103//axon regeneration;GO:0071231//cellular response to folic acid;GO:0061626//pharyngeal arch artery morphogenesis;GO:0015884//folic acid transport;GO:0061713//anterior neural tube closure;GO:0048208//COPII vesicle coating;GO:0017015//regulation of transforming growth factor beta receptor signaling pathway;GO:0001947//heart looping;GO:0060828//regulation of canonical Wnt signaling pathway…	K13649//folate receptor	NP_000793.1//folate receptor alpha precursor [Homo sapiens]	3//A2MP1;2//1
1193	2694	0.01	0.09	3.16993	0.226541	*	0.124517	CLIC2	GO:0005634//nucleus;GO:0005622//intracellular;GO:0034707//chloride channel complex;GO:0005737//cytoplasm	GO:0005244//voltage-gated ion channel activity;GO:0004602//glutathione peroxidase activity;GO:0005254//chloride channel activity	GO:0006810//transport;GO:0010880//regulation of release of sequestered calcium ion into cytosol by sarcoplasmic reticulum;GO:0007165//signal transduction;GO:0010881//regulation of cardiac muscle contraction by regulation of the release of sequestered calcium ion;GO:0051099//positive regulation of binding;GO:0060315//negative regulation of ryanodine-sensitive calcium-release channel activity;GO:19…	K05022//chloride intracellular channel protein 2	NP_001280.3//chloride intracellular channel protein 2 [Homo sapiens]	5
29949	1848	0.01	0.09	3.16993	0.393391	*	0.249274	IL19	GO:0005615//extracellular space;GO:0005576//extracellular region	GO:0005125//cytokine activity	GO:0007165//signal transduction;GO:2001244//positive regulation of intrinsic apoptotic signaling pathway;GO:2001237//negative regulation of extrinsic apoptotic signaling pathway;GO:0006955//immune response;GO:0072593//reactive oxygen species metabolic process;GO:0042226//interleukin-6 biosynthetic process;GO:0006915//apoptotic process	K05444//interleukin 19/20/24	NP_715639.1//interleukin-19 isoform 1 [Homo sapiens]	3//A2MP1;2//1
137735	2831	0.01	0.09	3.16993	0.226489	*	0.124517	ABRA	GO:0015629//actin cytoskeleton;GO:0030016//myofibril;GO:0030017//sarcomere;GO:0005886//plasma membrane	GO:0003779//actin binding	GO:0051091//positive regulation of DNA binding transcription factor activity;GO:0035025//positive regulation of Rho protein signal transduction;GO:0045944//positive regulation of transcription from RNA polymerase II promoter;GO:0006351//transcription, DNA-templated;GO:0000060//protein import into nucleus, translocation	K09291//nucleoprotein TPR	NP_631905.1//actin-binding Rho-activating protein [Homo sapiens]	4
3816	886	0.01	0.09	3.16993	0.645103	*	0.499032	KLK1	GO:0070062//extracellular exosome;GO:0005634//nucleus	GO:0004252//serine-type endopeptidase activity	NA	K01325//tissue kallikrein [EC:3.4.21.35]	NP_002248.1//kallikrein-1 preproprotein [Homo sapiens]	3//A2MP1
338382	2955	0.06	0.54	3.16993	0.000455419	Up	0.000119001	RAB7B	GO:0045335//phagocytic vesicle;GO:0005770//late endosome;GO:0005794//Golgi apparatus;GO:0031902//late endosome membrane;GO:0030670//phagocytic vesicle membrane;GO:0005764//lysosome;GO:0005802//trans-Golgi network	GO:0005525//GTP binding;GO:0003924//GTPase activity	GO:0032755//positive regulation of interleukin-6 production;GO:0034499//late endosome to Golgi transport;GO:0051092//positive regulation of NF-kappaB transcription factor activity;GO:0034144//negative regulation of toll-like receptor 4 signaling pathway;GO:0045654//positive regulation of megakaryocyte differentiation;GO:0034164//negative regulation of toll-like receptor 9 signaling pathway;GO:001…	K07898//Ras-related protein Rab-7B	XP_014925443.1//PREDICTED: ras-related protein Rab-7b [Acinonyx jubatus];NP_001291768.1//ras-related protein Rab-7b isoform b [Homo sapiens]	1//3;2//1;5
79541	1758	0.01	0.09	3.16993	0.392538	*	0.249274	OR2A4	NA	NA	NA	K04257//olfactory receptor	XP_012367550.1//PREDICTED: LOW QUALITY PROTEIN: olfactory receptor 2A7 [Nomascus leucogenys]	2//1
29118	1967	0.01	0.09	3.16993	0.392267	*	0.249274	DDX25	GO:0005634//nucleus;GO:0033391//chromatoid body	GO:0004004//ATP-dependent RNA helicase activity;GO:0005524//ATP binding;GO:0003676//nucleic acid binding	GO:0006406//mRNA export from nucleus;GO:0007286//spermatid development;GO:0006417//regulation of translation	K18656//ATP-dependent RNA helicase DDX25 [EC:3.6.4.13]	XP_003923580.1//PREDICTED: ATP-dependent RNA helicase DDX25 [Saimiri boliviensis boliviensis]	1//3;4
4935	1711	0.01	0.09	3.16993	0.39219	*	0.249274	GPR143	GO:0016020//membrane;GO:0005765//lysosomal membrane;GO:0016324//apical plasma membrane;GO:0033162//melanosome membrane;GO:0042470//melanosome;GO:0005737//cytoplasm;GO:0005794//Golgi apparatus;GO:0016021//integral component of membrane;GO:0005886//plasma membrane	GO:0072544//L-DOPA binding;GO:0035643//L-DOPA receptor activity;GO:0072545//tyrosine binding;GO:0035240//dopamine binding;GO:0004930//G-protein coupled receptor activity	GO:0007186//G-protein coupled receptor signaling pathway;GO:0007165//signal transduction;GO:0007601//visual perception;GO:0035584//calcium-mediated signaling using intracellular calcium source;GO:0032400//melanosome localization;GO:1903056//regulation of melanosome organization;GO:0032402//melanosome transport;GO:1902908//regulation of melanosome transport;GO:0050848//regulation of calcium-mediat…	K08470//Ocular albinism type 1 protein	CAA88742.1//OA1 [Homo sapiens]	2//1
255798	1812	0.01	0.09	3.16993	0.392151	*	0.249274	SMCO1	GO:0016021//integral component of membrane	NA	NA	NA	NP_001307402.1//single-pass membrane and coiled-coil domain-containing protein 1 isoform 2 [Homo sapiens];NP_001071125.1//single-pass membrane and coiled-coil domain-containing protein 1 isoform 1 [Homo sapiens]	1//3;2//1
254773	880	0.01	0.09	3.16993	0.641418	*	0.499032	LYG2	NA	NA	NA	K01446//peptidoglycan recognition protein	XP_008006348.1//PREDICTED: lysozyme g-like protein 2 isoform X3 [Chlorocebus sabaeus]	3//A2MP1
390883	939	0.01	0.09	3.16993	0.640027	*	0.499032	OR7G3	NA	NA	NA	K04257//olfactory receptor	XP_004059995.2//PREDICTED: olfactory receptor 7G3 [Gorilla gorilla gorilla]	1//3
54855	5720	0.03	0.26	3.11548	0.00045531	Up	0.000119001	FAM46C	NA	NA	NA	K05742//solute carrier family 9 (sodium/hydrogen exchanger), member 1	XP_011945349.1//PREDICTED: protein FAM46C isoform X1 [Cercocebus atys]	3//A2MP1
3433	3505	0.16	1.38	3.10852	4.05235e-11	Up	3.88898e-12	IFIT2	GO:0005783//endoplasmic reticulum;GO:0005829//cytosol;GO:0005737//cytoplasm	GO:0003723//RNA binding	GO:0060337//type I interferon signaling pathway;GO:0043065//positive regulation of apoptotic process;GO:0032091//negative regulation of protein binding;GO:0051607//defense response to virus;GO:0008637//apoptotic mitochondrial changes;GO:0009615//response to virus;GO:0035457//cellular response to interferon-alpha	K14217//interferon-induced protein with tetratricopeptide repeats 1	AAH32839.2//Interferon-induced protein with tetratricopeptide repeats 2 [Homo sapiens]	4
441108	805	0.41	3.52	3.10188	1.88217e-06	Up	3.2532e-07	C5orf56	NA	NA	NA	NA	XP_005557781.1//PREDICTED: uncharacterized protein LOC102122672 isoform X2 [Macaca fascicularis]	2//1
27063	1994	0.89	7.49	3.07309	2.95588e-32	Up	7.32772e-34	ANKRD1	GO:0005634//nucleus;GO:0005654//nucleoplasm;GO:0005667//transcription factor complex;GO:0005829//cytosol;GO:0031674//I band;GO:0001650//fibrillar center;GO:0005737//cytoplasm	GO:0003677//DNA binding;GO:0003714//transcription corepressor activity;GO:0001105//RNA polymerase II transcription coactivator activity;GO:0002039//p53 binding;GO:0042826//histone deacetylase binding;GO:0061629//RNA polymerase II sequence-specific DNA binding transcription factor binding;GO:0001085//RNA polymerase II transcription factor binding;GO:0070412//R-SMAD binding;GO:0031432//titin binding	GO:0071456//cellular response to hypoxia;GO:0071260//cellular response to mechanical stimulus;GO:0035690//cellular response to drug;GO:0071222//cellular response to lipopolysaccharide;GO:0071356//cellular response to tumor necrosis factor;GO:0055008//cardiac muscle tissue morphogenesis;GO:0071560//cellular response to transforming growth factor beta stimulus;GO:0043065//positive regulation of apo…	K21433//ankyrin repeat domain-containing protein 1	NP_055206.2//ankyrin repeat domain-containing protein 1 [Homo sapiens]	2//1
3426	2196	0.04	0.33	3.04439	0.0294976	*	0.0116151	CFI	GO:0016020//membrane;GO:0070062//extracellular exosome;GO:0005615//extracellular space;GO:0005576//extracellular region	GO:0004252//serine-type endopeptidase activity;GO:0046872//metal ion binding;GO:0005044//scavenger receptor activity	GO:0006958//complement activation, classical pathway;GO:0030449//regulation of complement activation;GO:0045087//innate immune response	K01333//complement factor I [EC:3.4.21.45]	NP_000195.2//complement factor I isoform 2 preproprotein [Homo sapiens];NP_001317964.1//complement factor I isoform 3 preproprotein [Homo sapiens];NP_001304986.1//complement factor I isoform 1 preproprotein [Homo sapiens]	1//3;4
388436	1915	0.31	2.54	3.03449	7.10885e-11	Up	7.00916e-12	LOC388436	NA	NA	NA	K09228//KRAB domain-containing zinc finger protein;K12581//CCR4-NOT transcription complex subunit 7/8	NP_001278833.2//uncharacterized protein ENSP00000382033 [Homo sapiens]	2//1
100141515	1090	0.01	0.08	3	0.655986	*	0.499032	C17orf99	GO:0005576//extracellular region	NA	NA	K21988//transmembrane channel-like protein	NP_001156547.1//uncharacterized protein C17orf99 precursor [Homo sapiens]	1//3
3761	1913	0.01	0.08	3	0.395619	*	0.249274	KCNJ4	GO:0016323//basolateral plasma membrane;GO:0016021//integral component of membrane;GO:0030054//cell junction;GO:0005886//plasma membrane;GO:0008076//voltage-gated potassium channel complex;GO:0045211//postsynaptic membrane;GO:0030659//cytoplasmic vesicle membrane	GO:0005242//inward rectifier potassium channel activity;GO:0015467//G-protein activated inward rectifier potassium channel activity;GO:0030165//PDZ domain binding	GO:0006813//potassium ion transport;GO:0061337//cardiac conduction;GO:0010107//potassium ion import	K04998//potassium inwardly-rectifying channel subfamily J member 4	NP_004972.1//inward rectifier potassium channel 4 [Homo sapiens]	1//3;2//1
3823	1042	0.01	0.08	3	0.654693	*	0.499032	KLRC3	GO:0016021//integral component of membrane	GO:0030246//carbohydrate binding;GO:0004888//transmembrane signaling receptor activity	GO:0006968//cellular defense response	K06541//killer cell lectin-like receptor subfamily C	NP_031359.2//NKG2-E type II integral membrane protein isoform H [Homo sapiens];NP_002252.2//NKG2-E type II integral membrane protein isoform E [Homo sapiens]	2//1
400757	2177	0.01	0.08	3	0.395462	*	0.249274	C1orf141	NA	NA	NA	K09228//KRAB domain-containing zinc finger protein;K04948//cyclic nucleotide gated channel alpha 1	NP_001263281.1//uncharacterized protein C1orf141 isoform 2 [Homo sapiens];NP_001263280.1//uncharacterized protein C1orf141 isoform 1 [Homo sapiens]	1//3
64108	1027	0.01	0.08	3	0.652015	*	0.499032	RTP4	GO:0009986//cell surface;GO:0016021//integral component of membrane;GO:0005737//cytoplasm	GO:0031849//olfactory receptor binding	GO:0006612//protein targeting to membrane;GO:0051607//defense response to virus;GO:0001580//detection of chemical stimulus involved in sensory perception of bitter taste;GO:0051205//protein insertion into membrane	NA	NP_071430.2//receptor-transporting protein 4 [Homo sapiens]	2//1
339834	2696	0.01	0.08	3	0.226825	*	0.124517	CCDC36	GO:0000794//condensed nuclear chromosome	NA	GO:0007129//synapsis;GO:0042138//meiotic DNA double-strand break formation;GO:0060629//regulation of homologous chromosome segregation;GO:0048477//oogenesis;GO:0007283//spermatogenesis;GO:0006310//DNA recombination	NA	NP_835467.2//interactor of HORMAD1 protein 1 [Homo sapiens]	1//3;3//A2MP1
171169	978	0.01	0.08	3	0.649836	*	0.499032	SPACA4	GO:0005615//extracellular space;GO:0005576//extracellular region;GO:0001669//acrosomal vesicle;GO:0005886//plasma membrane;GO:0031225//anchored component of membrane	GO:0003796//lysozyme activity	GO:0007155//cell adhesion;GO:0006501//C-terminal protein lipidation;GO:0050829//defense response to Gram-negative bacterium;GO:0016998//cell wall macromolecule catabolic process;GO:0050830//defense response to Gram-positive bacterium	K19894//sperm acrosome membrane-associated protein 4	NP_598005.1//sperm acrosome membrane-associated protein 4 precursor [Homo sapiens]	2//1
387778	991	0.01	0.08	3	0.649148	*	0.499032	SPDYC	GO:0005634//nucleus;GO:0005737//cytoplasm	GO:0019901//protein kinase binding	GO:0007049//cell cycle	K08694//speedy	XP_003828661.2//PREDICTED: speedy protein C [Pan paniscus]	2//1
400668	1075	0.01	0.08	3	0.648989	*	0.499032	PRSS57	GO:0005615//extracellular space;GO:0035578//azurophil granule lumen	GO:0004252//serine-type endopeptidase activity;GO:0008201//heparin binding;GO:0008236//serine-type peptidase activity	GO:0006508//proteolysis	K01334//component factor D [EC:3.4.21.46]	NP_001295138.1//serine protease 57 isoform 2 precursor [Homo sapiens];NP_999875.1//serine protease 57 isoform 1 precursor [Homo sapiens]	1//3;4
84970	2136	0.01	0.08	3	0.393702	*	0.249274	C1orf94	NA	NA	NA	K17495//CUB and sushi domain-containing protein	NP_001128206.1//uncharacterized protein C1orf94 isoform a [Homo sapiens];XP_004025462.2//PREDICTED: uncharacterized protein C1orf94 homolog [Gorilla gorilla gorilla]	4;1//3
285852	2088	0.01	0.08	3	0.393508	*	0.249274	TREML4	GO:0005576//extracellular region;GO:0005886//plasma membrane	NA	GO:0034157//positive regulation of toll-like receptor 7 signaling pathway;GO:0045087//innate immune response;GO:0050776//regulation of immune response	K06742//natural cytotoxicity triggering receptor 2;K14364//trem-like transcript 2 protein	NP_937796.1//trem-like transcript 4 protein precursor [Homo sapiens]	2//1
259289	1027	0.01	0.08	3	0.645625	*	0.499032	TAS2R43	GO:0060170//ciliary membrane;GO:0031514//motile cilium;GO:0016021//integral component of membrane;GO:0005886//plasma membrane	GO:0008527//taste receptor activity;GO:0033038//bitter taste receptor activity;GO:0004930//G-protein coupled receptor activity	GO:0007186//G-protein coupled receptor signaling pathway;GO:0001580//detection of chemical stimulus involved in sensory perception of bitter taste	K08474//taste receptor type 2	NP_795365.2//taste receptor type 2 member 43 [Homo sapiens]	2//1
440087	2104	0.01	0.08	3	0.392615	*	0.249274	SMCO3	GO:0016021//integral component of membrane	NA	NA	NA	XP_011913868.1//PREDICTED: single-pass membrane and coiled-coil domain-containing protein 3 isoform X1 [Cercocebus atys]	2//1
256223	1051	0.01	0.08	3	0.641676	*	0.499032	CDRT15L2	GO:0016021//integral component of membrane	NA	NA	NA	NP_001177719.1//CMT1A duplicated region transcript 15 protein-like protein [Homo sapiens]	1//3
1581	2875	0.01	0.08	3	0.226052	*	0.124517	CYP7A1	GO:0043231//intracellular membrane-bounded organelle;GO:0031090//organelle membrane;GO:0016021//integral component of membrane;GO:0005789//endoplasmic reticulum membrane	GO:0020037//heme binding;GO:0008123//cholesterol 7-alpha-monooxygenase activity;GO:0005506//iron ion binding	GO:0071333//cellular response to glucose stimulus;GO:0071397//cellular response to cholesterol;GO:0006707//cholesterol catabolic process;GO:0019216//regulation of lipid metabolic process;GO:0070857//regulation of bile acid biosynthetic process;GO:0042632//cholesterol homeostasis;GO:0016125//sterol metabolic process;GO:0006699//bile acid biosynthetic process	K00489//cholesterol 7alpha-monooxygenase [EC:1.14.14.23]	NP_000771.2//cholesterol 7-alpha-monooxygenase [Homo sapiens]	3//A2MP1
3753	3151	0.01	0.08	3	0.226026	*	0.124517	KCNE1	NA	NA	NA	K04894//potassium voltage-gated channel Isk-related subfamily E member 1	XP_011724448.1//PREDICTED: potassium voltage-gated channel subfamily E member 1 isoform X1 [Macaca nemestrina];XP_016883831.1//PREDICTED: potassium voltage-gated channel subfamily E member 1 isoform X1 [Homo sapiens]	3//A2MP1;2//1;5
2636	1092	0.01	0.08	3	0.639308	*	0.499032	GBX1	GO:0005634//nucleus	GO:0043565//sequence-specific DNA binding	GO:0097374//sensory neuron axon guidance;GO:0006355//regulation of transcription, DNA-templated;GO:0007628//adult walking behavior;GO:0021522//spinal cord motor neuron differentiation;GO:0019230//proprioception;GO:0048663//neuron fate commitment;GO:0006351//transcription, DNA-templated	K09321//homeobox protein GBX	NP_001092304.1//homeobox protein GBX-1 [Homo sapiens]	2//1
7134	705	0.12	0.95	2.98489	0.0503226	*	0.0213148	TNNC1	GO:0005829//cytosol;GO:0043292//contractile fiber;GO:0005861//troponin complex;GO:1990584//cardiac Troponin complex	GO:0051015//actin filament binding;GO:0005509//calcium ion binding;GO:0048306//calcium-dependent protein binding;GO:0042803//protein homodimerization activity;GO:0031014//troponin T binding;GO:0031013//troponin I binding	GO:0032972//regulation of muscle filament sliding speed;GO:0030049//muscle filament sliding;GO:0014883//transition between fast and slow fiber;GO:0002086//diaphragm contraction;GO:0055010//ventricular cardiac muscle tissue morphogenesis;GO:0043462//regulation of ATPase activity;GO:0006937//regulation of muscle contraction;GO:0060048//cardiac muscle contraction;GO:0010038//response to metal ion;GO…	K05865//troponin C, slow skeletal and cardiac muscles	EDL24796.1//troponin C, cardiac/slow skeletal, partial [Mus musculus]	2//1
1475	838	0.1	0.79	2.98185	0.0503151	*	0.0213148	CSTA	GO:0031012//extracellular matrix;GO:0070062//extracellular exosome;GO:0005615//extracellular space;GO:0005829//cytosol;GO:0001533//cornified envelope;GO:0005737//cytoplasm	GO:0002020//protease binding;GO:0030674//protein binding, bridging;GO:0005198//structural molecule activity;GO:0004869//cysteine-type endopeptidase inhibitor activity	GO:0018149//peptide cross-linking;GO:0098609//cell-cell adhesion;GO:0010466//negative regulation of peptidase activity;GO:0045861//negative regulation of proteolysis;GO:0030216//keratinocyte differentiation;GO:0070268//cornification	K13907//cystatin-A/B	XP_008706392.1//PREDICTED: cystatin-A isoform X1 [Ursus maritimus]	3//A2MP1
6347	760	100.35	791.62	2.97977	0	Up	0	CCL2	GO:0030425//dendrite;GO:0044299//C-fiber;GO:0005615//extracellular space;GO:0030139//endocytic vesicle;GO:0005622//intracellular;GO:0043679//axon terminus	GO:0004672//protein kinase activity;GO:0008201//heparin binding;GO:0031727//CCR2 chemokine receptor binding;GO:0048020//CCR chemokine receptor binding;GO:0008009//chemokine activity	GO:0031100//animal organ regeneration;GO:0043491//protein kinase B signaling;GO:0071356//cellular response to tumor necrosis factor;GO:0071346//cellular response to interferon-gamma;GO:0071347//cellular response to interleukin-1;GO:2000427//positive regulation of apoptotic cell clearance;GO:0010574//regulation of vascular endothelial growth factor production;GO:2000502//negative regulation of nat…	K14624//C-C motif chemokine 2	XP_008009200.1//PREDICTED: C-C motif chemokine 2 [Chlorocebus sabaeus]	3//A2MP1
100527963	794	0.8	6.29	2.97499	1.25294e-10	Up	1.26126e-11	PMF1-BGLAP	GO:0043231//intracellular membrane-bounded organelle;GO:0005654//nucleoplasm;GO:0005667//transcription factor complex;GO:0005794//Golgi apparatus;GO:0005829//cytosol;GO:0000777//condensed chromosome kinetochore;GO:0000444//MIS12/MIND type complex	GO:0003713//transcription coactivator activity;GO:0043522//leucine zipper domain binding	GO:0007059//chromosome segregation;GO:0007062//sister chromatid cohesion;GO:0006355//regulation of transcription, DNA-templated;GO:0051301//cell division;GO:0006366//transcription from RNA polymerase II promoter	K11546//polyamine-modulated factor 1	NP_001186592.1//PMF1-BGLAP protein isoform 3 [Homo sapiens];NP_001186591.1//PMF1-BGLAP protein isoform 2 [Homo sapiens];NP_001186593.1//PMF1-BGLAP protein isoform 4 [Homo sapiens];NP_001186590.1//PMF1-BGLAP protein isoform 1 [Homo sapiens]	1//3
389898	1185	0.12	0.94	2.96963	0.00311602	*	0.000964222	UBE2NL	GO:0070062//extracellular exosome;GO:0005634//nucleus;GO:0005737//cytoplasm	GO:0061630//ubiquitin protein ligase activity;GO:0031625//ubiquitin protein ligase binding	GO:0070534//protein K63-linked ubiquitination;GO:0006301//postreplication repair	K10580//ubiquitin-conjugating enzyme E2 N [EC:2.3.2.23]	NP_001013007.1//putative ubiquitin-conjugating enzyme E2 N-like [Homo sapiens]	2//1
810	1417	0.11	0.86	2.96683	0.00408353	*	0.00129428	CALML3	GO:0070062//extracellular exosome	GO:0005509//calcium ion binding	NA	K02183//calmodulin	NP_005176.1//calmodulin-like protein 3 [Homo sapiens]	3//A2MP1
84166	6742	0.99	7.7	2.95936	4.45937e-109	Up	2.34498e-111	NLRC5	GO:0005634//nucleus;GO:0005829//cytosol;GO:0005813//centrosome;GO:0005737//cytoplasm	GO:0000979//RNA polymerase II core promoter sequence-specific DNA binding;GO:0005524//ATP binding	GO:0051607//defense response to virus;GO:0045345//positive regulation of MHC class I biosynthetic process;GO:0060335//positive regulation of interferon-gamma-mediated signaling pathway;GO:0060340//positive regulation of type I interferon-mediated signaling pathway;GO:0045944//positive regulation of transcription from RNA polymerase II promoter;GO:0032480//negative regulation of type I interferon …	K08060//class II, major histocompatibility complex, transactivator	NP_115582.4//protein NLRC5 isoform 1 [Homo sapiens];NP_001317481.1//protein NLRC5 isoform 2 [Homo sapiens]	4;1//3
110384692	5427	0.04	0.31	2.9542	0.000147528	Up	3.51874e-05	LOC110384692	NA	NA	NA	K03989//complement component 4	NP_001338929.1//complement C4A (Rodgers blood group)-like preproprotein [Homo sapiens]	1//3
56165	4510	0.02	0.15	2.90689	0.0503077	*	0.0213148	TDRD1	GO:0071546//pi-body;GO:0033391//chromatoid body;GO:0043186//P granule;GO:0005737//cytoplasm	GO:0046872//metal ion binding	GO:0007281//germ cell development;GO:0007275//multicellular organism development;GO:0051321//meiotic cell cycle;GO:0043046//DNA methylation involved in gamete generation;GO:0031047//gene silencing by RNA;GO:0007283//spermatogenesis;GO:0034587//piRNA metabolic process	K18405//tudor domain-containing protein 1/4/6/7	NP_942090.1//tudor domain-containing protein 1 [Homo sapiens]	1//3
9235	917	6.97	49.21	2.81972	2.89352e-88	Up	2.02876e-90	IL32	GO:0016020//membrane;GO:0005615//extracellular space;GO:0005829//cytosol	GO:0005125//cytokine activity	GO:0007155//cell adhesion;GO:0006952//defense response;GO:0006955//immune response	NA	NP_001012649.1//interleukin-32 isoform B [Homo sapiens];NP_001295007.1//interleukin-32 isoform E precursor [Homo sapiens];XP_016784733.1//PREDICTED: interleukin-32 isoform X3 [Pan troglodytes];NP_001012652.1//interleukin-32 isoform C [Homo sapiens];NP_001012654.1//interleukin-32 isoform D [Homo sapiens]	4;1//3
3123	1280	0.01	0.07	2.80735	0.654908	*	0.499032	HLA-DRB1	NA	NA	NA	K06752//major histocompatibility complex, class II	AAU87993.1//MHC class II antigen [Homo sapiens];Q9TQE0.1//RecName: Full=HLA class II histocompatibility antigen, DRB1-9 beta chain; AltName: Full=MHC class II antigen DRB1*9; Short=DR-9; Short=DR9; Flags: Precursor;AAB63307.1//MHC class II DRB [Macaca mulatta];CDR98297.1//MHC class II antigen [Homo sapiens]	1//3;3//A2MP1
6540	2226	0.01	0.07	2.80735	0.39554	*	0.249274	SLC6A13	GO:0070062//extracellular exosome;GO:0005887//integral component of plasma membrane;GO:0005886//plasma membrane	GO:0005332//gamma-aminobutyric acid:sodium symporter activity;GO:0005328//neurotransmitter:sodium symporter activity;GO:0005215//transporter activity	GO:0006810//transport	K05039//solute carrier family 6 (neurotransmitter transporter, GABA) member 6/8/11/12/13	XP_016778176.1//PREDICTED: sodium- and chloride-dependent GABA transporter 2 isoform X1 [Pan troglodytes];XP_011822522.1//PREDICTED: sodium- and chloride-dependent GABA transporter 2 [Mandrillus leucophaeus];NP_001230321.1//sodium- and chloride-dependent GABA transporter 2 isoform 3 [Homo sapiens]	1//3;4;2//1
353132	1197	0.01	0.07	2.80735	0.65437	*	0.499032	LCE1B	GO:0001533//cornified envelope;GO:0005737//cytoplasm	GO:0005198//structural molecule activity	GO:0018149//peptide cross-linking;GO:0030216//keratinocyte differentiation;GO:0031424//keratinization	K10385//loricrin	NP_848126.1//late cornified envelope protein 1B [Homo sapiens]	1//3
3593	2347	0.01	0.07	2.80735	0.395501	*	0.249274	IL12B	GO:0016020//membrane;GO:0005788//endoplasmic reticulum lumen;GO:0005615//extracellular space;GO:0043514//interleukin-12 complex;GO:0005737//cytoplasm;GO:0005829//cytosol;GO:0005576//extracellular region;GO:0070743//interleukin-23 complex	GO:0008083//growth factor activity;GO:0045519//interleukin-23 receptor binding;GO:0005125//cytokine activity;GO:0042802//identical protein binding;GO:0046982//protein heterodimerization activity;GO:0004896//cytokine receptor activity;GO:0042803//protein homodimerization activity;GO:0042164//interleukin-12 alpha subunit binding	GO:0016477//cell migration;GO:0071222//cellular response to lipopolysaccharide;GO:0032740//positive regulation of interleukin-17 production;GO:0045672//positive regulation of osteoclast differentiation;GO:0071346//cellular response to interferon-gamma;GO:0032760//positive regulation of tumor necrosis factor production;GO:0035744//T-helper 1 cell cytokine production;GO:0002827//positive regulation…	K05425//interleukin 12B	NP_002178.2//interleukin-12 subunit beta precursor [Homo sapiens]	2//1
8838	1252	0.01	0.07	2.80735	0.653083	*	0.499032	WISP3	GO:0005615//extracellular space;GO:0005576//extracellular region;GO:0005578//proteinaceous extracellular matrix	GO:0005520//insulin-like growth factor binding;GO:0008083//growth factor activity;GO:0005178//integrin binding;GO:0008201//heparin binding	GO:0001558//regulation of cell growth;GO:0007155//cell adhesion;GO:0007165//signal transduction;GO:0007267//cell-cell signaling;GO:0060548//negative regulation of cell death	K06827//connective tissue growth factor	XP_012293878.2//WNT1-inducible-signaling pathway protein 3 [Aotus nancymaae];NP_937882.1//WNT1-inducible-signaling pathway protein 3 isoform 3 [Homo sapiens]	1//3;3//A2MP1
283129	1121	0.01	0.07	2.80735	0.652709	*	0.499032	MAJIN	GO:0000784//nuclear chromosome, telomeric region;GO:0005639//integral component of nuclear inner membrane	GO:0003677//DNA binding	GO:0007129//synapsis;GO:0045141//meiotic telomere clustering;GO:0070197//meiotic attachment of telomere to nuclear envelope	NA	NP_001032302.1//membrane-anchored junction protein isoform 1 [Homo sapiens];XP_005273975.1//PREDICTED: membrane-anchored junction protein isoform X3 [Homo sapiens];NP_001287732.1//membrane-anchored junction protein isoform 2 [Homo sapiens]	1//3;2//1
284359	1505	0.01	0.07	2.80735	0.652335	*	0.499032	IZUMO1	GO:0016021//integral component of membrane;GO:0002080//acrosomal membrane;GO:0005886//plasma membrane	GO:0086080//protein binding involved in heterotypic cell-cell adhesion;GO:0042802//identical protein binding;GO:0005102//receptor binding;GO:0042803//protein homodimerization activity	GO:0007155//cell adhesion;GO:0035036//sperm-egg recognition;GO:0007338//single fertilization;GO:0034113//heterotypic cell-cell adhesion;GO:0007342//fusion of sperm to egg plasma membrane involved in single fertilization	NA	EAW52397.1//izumo sperm-egg fusion 1, isoform CRA_c [Homo sapiens];XP_016882135.1//PREDICTED: izumo sperm-egg fusion protein 1 isoform X1 [Homo sapiens]	1//3;2//1
9389	2176	0.01	0.07	2.80735	0.394834	*	0.249274	SLC22A14	GO:0005887//integral component of plasma membrane	GO:0015101//organic cation transmembrane transporter activity;GO:0005452//inorganic anion exchanger activity;GO:0015347//sodium-independent organic anion transmembrane transporter activity	GO:0043252//sodium-independent organic anion transport;GO:0015695//organic cation transport	K08210//MFS transporter, OCT family, solute carrier family 22 (organic cation transporter), member 14	XP_006713479.2//PREDICTED: solute carrier family 22 member 14 isoform X1 [Homo sapiens]	1//3;4
27240	1238	0.01	0.07	2.80735	0.651536	*	0.499032	SIT1	GO:0070062//extracellular exosome;GO:0005887//integral component of plasma membrane;GO:0016021//integral component of membrane;GO:0005886//plasma membrane	GO:0019900//kinase binding;GO:0042169//SH2 domain binding	GO:0050863//regulation of T cell activation;GO:0043029//T cell homeostasis;GO:0007165//signal transduction;GO:0002250//adaptive immune response	NA	NP_055265.1//signaling threshold-regulating transmembrane adapter 1 precursor [Homo sapiens]	2//1
1029	1164	0.01	0.07	2.80735	0.650844	*	0.499032	CDKN2A	GO:0005654//nucleoplasm;GO:0001652//granular component;GO:0005634//nucleus;GO:0035985//senescence-associated heterochromatin focus;GO:0043234//protein complex;GO:0005829//cytosol;GO:0005737//cytoplasm	GO:0003723//RNA binding;GO:0055105//ubiquitin-protein transferase inhibitor activity;GO:0047485//protein N-terminus binding;GO:0016301//kinase activity;GO:0019901//protein kinase binding;GO:0004861//cyclin-dependent protein serine/threonine kinase inhibitor activity;GO:0051059//NF-kappaB binding;GO:0003700//DNA binding transcription factor activity;GO:0097371//MDM2/MDM4 family protein binding	GO:0051444//negative regulation of ubiquitin-protein transferase activity;GO:0048103//somatic stem cell division;GO:0035019//somatic stem cell population maintenance;GO:0042593//glucose homeostasis;GO:0032091//negative regulation of protein binding;GO:0032088//negative regulation of NF-kappaB transcription factor activity;GO:0070301//cellular response to hydrogen peroxide;GO:0008285//negative reg…	K06621//cyclin-dependent kinase inhibitor 2A	NP_000068.1//cyclin-dependent kinase inhibitor 2A isoform p16INK4a [Homo sapiens];NP_478104.2//cyclin-dependent kinase inhibitor 2A isoform p12 [Homo sapiens];NP_001182061.1//cyclin-dependent kinase inhibitor 2A isoform p16gamma [Homo sapiens];AAC60649.1//tumor supressor, partial [Homo sapiens]	4;1//3;3//A2MP1
388646	2454	0.01	0.07	2.80735	0.394365	*	0.249274	GBP7	NA	NA	NA	K20899//guanylate-binding protein 1/3/4/7	XP_011741466.1//PREDICTED: guanylate-binding protein 7 [Macaca nemestrina]	2//1
26584	1227	0.01	0.07	2.80735	0.649359	*	0.499032	DUX1	NA	NA	NA	K18490//homeobox protein OTX2;K09381//paired box protein 3/7;K09332//retina and anterior neural fold homeobox protein	BAA07227.1//facioscapulohumeral muscular dystrophy [Homo sapiens]	1//3
83888	1188	0.01	0.07	2.80735	0.649307	*	0.499032	FGFBP2	GO:0005615//extracellular space	GO:0019838//growth factor binding	NA	NA	NP_114156.1//fibroblast growth factor-binding protein 2 precursor [Homo sapiens]	3//A2MP1
1036	1220	0.01	0.07	2.80735	0.649095	*	0.499032	CDO1	GO:0005829//cytosol	GO:0016702//oxidoreductase activity, acting on single donors with incorporation of molecular oxygen, incorporation of two atoms of oxygen;GO:0005506//iron ion binding;GO:0017172//cysteine dioxygenase activity;GO:0008198//ferrous iron binding	GO:0007595//lactation;GO:0042412//taurine biosynthetic process;GO:0043200//response to amino acid;GO:0000097//sulfur amino acid biosynthetic process;GO:0051591//response to cAMP;GO:0055114//oxidation-reduction process;GO:0045471//response to ethanol;GO:0006954//inflammatory response;GO:0006534//cysteine metabolic process;GO:0033762//response to glucagon;GO:0019448//L-cysteine catabolic process;GO…	K00456//cysteine dioxygenase [EC:1.13.11.20]	NP_001792.2//cysteine dioxygenase type 1 isoform 2 [Homo sapiens];NP_001310494.1//cysteine dioxygenase type 1 isoform 1 [Homo sapiens];NP_001310495.1//cysteine dioxygenase type 1 isoform 3 [Homo sapiens]	1//3;2//1
195814	3403	0.01	0.07	2.80735	0.226567	*	0.124517	SDR16C5	GO:0017053//transcriptional repressor complex;GO:0005634//nucleus;GO:0016021//integral component of membrane;GO:0005789//endoplasmic reticulum membrane	GO:0004745//retinol dehydrogenase activity;GO:0001191//transcriptional repressor activity, RNA polymerase II transcription factor binding;GO:0008134//transcription factor binding;GO:0033613//activating transcription factor binding	GO:0031065//positive regulation of histone deacetylation;GO:0000122//negative regulation of transcription from RNA polymerase II promoter;GO:0043616//keratinocyte proliferation;GO:0042572//retinol metabolic process;GO:0042574//retinal metabolic process;GO:0035067//negative regulation of histone acetylation	K15734//all-trans-retinol dehydrogenase (NAD+) [EC:1.1.1.105]	NP_620419.2//epidermal retinol dehydrogenase 2 isoform 2 [Homo sapiens];NP_001304978.1//epidermal retinol dehydrogenase 2 isoform 1 [Homo sapiens];NP_001304979.1//epidermal retinol dehydrogenase 2 isoform 3 [Homo sapiens]	1//3;3//A2MP1
4063	2280	0.01	0.07	2.80735	0.393313	*	0.249274	LY9	GO:0009986//cell surface;GO:0016021//integral component of membrane;GO:0005886//plasma membrane	NA	GO:0072540//T-helper 17 cell lineage commitment;GO:0007155//cell adhesion;GO:0032740//positive regulation of interleukin-17 production;GO:0045087//innate immune response	K06570//lymphocyte antigen 9	XP_007974657.1//PREDICTED: LOW QUALITY PROTEIN: T-lymphocyte surface antigen Ly-9-like [Chlorocebus sabaeus];NP_001248385.1//T-lymphocyte surface antigen Ly-9 isoform c [Homo sapiens];NP_002339.2//T-lymphocyte surface antigen Ly-9 isoform a precursor [Homo sapiens];NP_001248386.1//T-lymphocyte surface antigen Ly-9 isoform d precursor [Homo sapiens]	1//3;3//A2MP1;2//1
5104	2352	0.01	0.07	2.80735	0.393236	*	0.249274	SERPINA5	GO:0036029//protein C inhibitor-KLK3 complex;GO:0016020//membrane;GO:0097181//protein C inhibitor-coagulation factor V complex;GO:0005615//extracellular space;GO:0097183//protein C inhibitor-coagulation factor XI complex;GO:0009897//external side of plasma membrane;GO:0097182//protein C inhibitor-coagulation factor Xa complex;GO:0036027//protein C inhibitor-PLAU complex;GO:0005576//extracellular …	GO:0002020//protease binding;GO:0032190//acrosin binding;GO:0031210//phosphatidylcholine binding;GO:0008233//peptidase activity;GO:0004867//serine-type endopeptidase inhibitor activity;GO:0005539//glycosaminoglycan binding;GO:0008201//heparin binding;GO:0001972//retinoic acid binding	GO:0061107//seminal vesicle development;GO:0007596//blood coagulation;GO:0006869//lipid transport;GO:0007342//fusion of sperm to egg plasma membrane involved in single fertilization;GO:0007283//spermatogenesis;GO:0051346//negative regulation of hydrolase activity	K03913//protein C inhibitor	NP_000615.3//plasma serine protease inhibitor preproprotein [Homo sapiens]	5
283385	1172	0.01	0.07	2.80735	0.646358	*	0.499032	MORN3	GO:0005634//nucleus	NA	NA	K19755//radial spoke head protein 1;K04575//amyotrophic lateral sclerosis 2 protein	XP_008003191.1//PREDICTED: MORN repeat-containing protein 3 isoform X1 [Chlorocebus sabaeus]	4
140700	2196	0.01	0.07	2.80735	0.392925	*	0.249274	SAMD10	NA	NA	NA	K03129//transcription initiation factor TFIID subunit 4;K19720//collagen, type III, alpha	XP_019492756.1//PREDICTED: zinc finger protein 512B isoform X9 [Hipposideros armiger]	4
401124	3210	0.01	0.07	2.80735	0.226335	*	0.124517	DTHD1	NA	NA	GO:0007165//signal transduction	K10130//leucine-rich repeats and death domain-containing protein	XP_006714077.1//PREDICTED: death domain-containing protein 1 isoform X2 [Homo sapiens];NP_001130008.2//death domain-containing protein 1 isoform 2 [Homo sapiens]	4;2//1
79626	1199	0.01	0.07	2.80735	0.644061	*	0.499032	TNFAIP8L2	GO:0005737//cytoplasm	NA	GO:0050868//negative regulation of T cell activation;GO:0042981//regulation of apoptotic process;GO:0050728//negative regulation of inflammatory response;GO:0045087//innate immune response	K12471//epsin	XP_008982578.1//PREDICTED: tumor necrosis factor alpha-induced protein 8-like protein 2 isoform X1 [Callithrix jacchus]	4
8433	1157	0.01	0.07	2.80735	0.643748	*	0.499032	UTF1	GO:0005634//nucleus	GO:0071837//HMG box domain binding;GO:0003713//transcription coactivator activity	GO:0006357//regulation of transcription from RNA polymerase II promoter;GO:0045944//positive regulation of transcription from RNA polymerase II promoter;GO:0006351//transcription, DNA-templated;GO:0008584//male gonad development	K16628//collagen, type VII, alpha	AAT38949.1//ES protein, partial [Homo sapiens]	2//1
149628	2038	0.01	0.07	2.80735	0.643541	*	0.499032	PYHIN1	GO:0043234//protein complex;GO:0016607//nuclear speck	GO:0031625//ubiquitin protein ligase binding	GO:1902164//positive regulation of DNA damage response, signal transduction by p53 class mediator resulting in transcription of p21 class mediator;GO:1900182//positive regulation of protein localization to nucleus;GO:0045893//positive regulation of transcription, DNA-templated;GO:2000060//positive regulation of protein ubiquitination involved in ubiquitin-dependent protein catabolic process;GO:00…	K20914//gamma-interferon-inducible protein 16	XP_011834051.1//PREDICTED: pyrin and HIN domain-containing protein 1 isoform X3 [Mandrillus leucophaeus];XP_002810006.1//PREDICTED: pyrin and HIN domain-containing protein 1 isoform X1 [Pongo abelii];XP_525227.5//PREDICTED: pyrin and HIN domain-containing protein 1 isoform X3 [Pan troglodytes];NP_945147.1//pyrin and HIN domain-containing protein 1 isoform beta 1 [Homo sapiens]	4;3//A2MP1
27295	2709	0.01	0.07	2.80735	0.392306	*	0.249274	PDLIM3	GO:0030018//Z disc;GO:0005829//cytosol;GO:0015629//actin cytoskeleton	GO:0046872//metal ion binding;GO:0008092//cytoskeletal protein binding;GO:0008307//structural constituent of muscle	GO:0007015//actin filament organization;GO:0007507//heart development	K19867//LIM domain-binding protein 3	NP_001107579.1//PDZ and LIM domain protein 3 isoform b [Homo sapiens];NP_001244891.1//PDZ and LIM domain protein 3 isoform c [Homo sapiens];NP_055291.2//PDZ and LIM domain protein 3 isoform a [Homo sapiens];NP_001244892.1//PDZ and LIM domain protein 3 isoform d [Homo sapiens]	4;1//3;5
653689	1108	0.01	0.07	2.80735	0.643281	*	0.499032	GSTT2B	GO:0070062//extracellular exosome;GO:0005654//nucleoplasm;GO:0005829//cytosol;GO:0005737//cytoplasm	GO:0004364//glutathione transferase activity;GO:0016740//transferase activity	GO:0006749//glutathione metabolic process;GO:1901687//glutathione derivative biosynthetic process	K00799//glutathione S-transferase [EC:2.5.1.18]	NP_001074312.1//glutathione S-transferase theta-2B [Homo sapiens]	3//A2MP1
153328	2217	0.01	0.07	2.80735	0.641263	*	0.499032	SLC25A48	GO:0005743//mitochondrial inner membrane;GO:0016021//integral component of membrane;GO:0005739//mitochondrion	GO:0022857//transmembrane transporter activity	GO:0055085//transmembrane transport;GO:0006839//mitochondrial transport	K15124//solute carrier family 25, member 48	EAW62206.1//similar to CG4995 gene product, isoform CRA_b, partial [Homo sapiens];NP_001336265.1//solute carrier family 25 member 48 isoform 1 [Homo sapiens];XP_016864580.1//PREDICTED: solute carrier family 25 member 48 isoform X9 [Homo sapiens]	4;1//3
339977	3409	0.01	0.07	2.80735	0.226129	*	0.124517	LRRC66	GO:0016021//integral component of membrane;GO:0005737//cytoplasm	GO:0004860//protein kinase inhibitor activity	GO:0006469//negative regulation of protein kinase activity;GO:0046426//negative regulation of JAK-STAT cascade;GO:0019221//cytokine-mediated signaling pathway	K16358//leucine-rich repeat and fibronectin type-III domain-containing protein 5;K13023//carboxypeptidase N regulatory subunit	NP_001019782.1//leucine-rich repeat-containing protein 66 [Homo sapiens]	2//1
27231	1142	0.01	0.07	2.80735	0.63936	*	0.499032	NMRK2	GO:0043231//intracellular membrane-bounded organelle;GO:0005654//nucleoplasm;GO:0005829//cytosol;GO:0005886//plasma membrane	GO:0046872//metal ion binding;GO:0061769//ribosylnicotinate kinase activity;GO:0005524//ATP binding;GO:0050262//ribosylnicotinamide kinase activity	GO:0045662//negative regulation of myoblast differentiation;GO:0019674//NAD metabolic process;GO:0009435//NAD biosynthetic process	K10524//nicotinamide/nicotinate riboside kinase [EC:2.7.1.22 2.7.1.173]	NP_001276046.1//nicotinamide riboside kinase 2 isoform 1 [Homo sapiens];NP_733778.1//nicotinamide riboside kinase 2 isoform 2 [Homo sapiens]	1//3;2//1
729665	2610	0.03	0.21	2.80735	0.0851515	*	0.038791	CCDC175	NA	NA	NA	K20721//reticulon-1;K20478//golgin subfamily B member 1	NP_001157871.1//coiled-coil domain-containing protein 175 [Homo sapiens]	1//3
23780	2560	10.58	73	2.78656	0	Up	0	APOL2	GO:0016021//integral component of membrane;GO:0005576//extracellular region	GO:0008289//lipid binding	GO:0006869//lipid transport;GO:0042157//lipoprotein metabolic process	K14480//apolipoprotein L	BAD92227.1//apolipoprotein L2 variant, partial [Homo sapiens]	3//A2MP1;2//1
51676	2781	0.06	0.4	2.73697	0.00696574	*	0.00231988	ASB2	GO:0000151//ubiquitin ligase complex;GO:0005829//cytosol;GO:0031466//Cul5-RING ubiquitin ligase complex	GO:0061630//ubiquitin protein ligase activity	GO:0043687//post-translational protein modification;GO:0007165//signal transduction;GO:0016567//protein ubiquitination;GO:0035556//intracellular signal transduction;GO:0042787//protein ubiquitination involved in ubiquitin-dependent protein catabolic process;GO:0045445//myoblast differentiation;GO:0035914//skeletal muscle cell differentiation;GO:0000209//protein polyubiquitination	K10324//ankyrin repeat and SOCS box protein 2	XP_012353411.1//PREDICTED: ankyrin repeat and SOCS box protein 2 isoform X2 [Nomascus leucogenys];NP_001189358.1//ankyrin repeat and SOCS box protein 2 isoform 1 [Homo sapiens]	1//3;4
80231	1927	0.06	0.4	2.73697	0.0295023	*	0.0116151	CXorf21	NA	NA	NA	K06689//ubiquitin-conjugating enzyme E2 D [EC:2.3.2.23];K22069//LYR motif-containing protein 4;K12581//CCR4-NOT transcription complex subunit 7/8;K01368//cathepsin S [EC:3.4.22.27]	NP_079435.1//uncharacterized protein CXorf21 [Homo sapiens]	2//1
6737	1946	11.97	77.97	2.7035	1.1347e-284	Up	1.20758e-287	TRIM21	GO:0005634//nucleus;GO:0005654//nucleoplasm;GO:0031410//cytoplasmic vesicle;GO:0000932//P-body;GO:0005737//cytoplasm;GO:0019005//SCF ubiquitin ligase complex;GO:0005829//cytosol;GO:0030529//intracellular ribonucleoprotein complex;GO:0005776//autophagosome	GO:0003723//RNA binding;GO:0003677//DNA binding;GO:0042802//identical protein binding;GO:0008270//zinc ion binding;GO:0004842//ubiquitin-protein transferase activity	GO:0032479//regulation of type I interferon production;GO:0070206//protein trimerization;GO:0016567//protein ubiquitination;GO:0051091//positive regulation of DNA binding transcription factor activity;GO:0034341//response to interferon-gamma;GO:0051865//protein autoubiquitination;GO:0032897//negative regulation of viral transcription;GO:0031648//protein destabilization;GO:0045087//innate immune r…	K10651//tripartite motif-containing protein 21 [EC:2.3.2.27]	NP_003132.2//E3 ubiquitin-protein ligase TRIM21 [Homo sapiens]	3//A2MP1
80830	10156	1.59	10.34	2.70114	1.8403e-201	Up	3.6866e-204	APOL6	GO:0016021//integral component of membrane;GO:0005576//extracellular region;GO:0005737//cytoplasm	GO:0008289//lipid binding	GO:0006869//lipid transport;GO:0042157//lipoprotein metabolic process	K14480//apolipoprotein L	NP_085144.1//apolipoprotein L6 [Homo sapiens]	3//A2MP1
3437	2498	2.46	15.6	2.66482	2.65049e-72	Up	2.27318e-74	IFIT3	GO:0005829//cytosol;GO:0005739//mitochondrion;GO:0005737//cytoplasm	GO:0042802//identical protein binding	GO:0060337//type I interferon signaling pathway;GO:0051607//defense response to virus;GO:0043066//negative regulation of apoptotic process;GO:0045087//innate immune response;GO:0009615//response to virus;GO:0035457//cellular response to interferon-alpha;GO:0008285//negative regulation of cell proliferation	K14217//interferon-induced protein with tetratricopeptide repeats 1	NP_001540.2//interferon-induced protein with tetratricopeptide repeats 3 isoform a [Homo sapiens]	1//3;3//A2MP1;5
3852	2320	0.38	2.4	2.65896	1.11281e-10	Up	1.11672e-11	KRT5	GO:0016020//membrane;GO:0070062//extracellular exosome;GO:0005634//nucleus;GO:0005882//intermediate filament;GO:0005737//cytoplasm;GO:0005829//cytosol;GO:0045095//keratin filament;GO:0005739//mitochondrion;GO:0005886//plasma membrane	GO:0097110//scaffold protein binding;GO:0005198//structural molecule activity;GO:0005200//structural constituent of cytoskeleton	GO:0008544//epidermis development;GO:0031424//keratinization;GO:0031581//hemidesmosome assembly;GO:0070268//cornification	K07605//type II keratin, basic	NP_000415.2//keratin, type II cytoskeletal 5 [Homo sapiens]	3//A2MP1
89870	2241	0.04	0.25	2.64386	0.0851749	*	0.038791	TRIM15	GO:0005622//intracellular	GO:0008270//zinc ion binding	GO:0032481//positive regulation of type I interferon production;GO:0051091//positive regulation of DNA binding transcription factor activity;GO:0051092//positive regulation of NF-kappaB transcription factor activity;GO:1901253//negative regulation of intracellular transport of viral material;GO:1900246//positive regulation of RIG-I signaling pathway;GO:1902187//negative regulation of viral releas…	K12005//tripartite motif-containing protein 15	NP_150232.2//tripartite motif-containing protein 15 [Homo sapiens]	2//1
644538	1552	0.05	0.31	2.63227	0.140043	*	0.0698898	SMIM10	NA	NA	NA	NA	AAH08642.1//LOC644538 protein, partial [Homo sapiens]	1//3
25818	1398	0.01	0.06	2.58496	0.655554	*	0.499032	KLK5	GO:0005615//extracellular space;GO:0005829//cytosol;GO:0005576//extracellular region;GO:0097209//epidermal lamellar body	GO:0004252//serine-type endopeptidase activity;GO:0004175//endopeptidase activity;GO:0008233//peptidase activity;GO:0008236//serine-type peptidase activity	GO:0045745//positive regulation of G-protein coupled receptor protein signaling pathway;GO:0008544//epidermis development;GO:0002803//positive regulation of antibacterial peptide production;GO:0070268//cornification	K09617//kallikrein 5 [EC:3.4.21.-]	NP_036559.1//kallikrein-5 preproprotein [Homo sapiens]	1//3;4
2837	1310	0.01	0.06	2.58496	0.655069	*	0.499032	UTS2R	GO:0016020//membrane;GO:0005887//integral component of plasma membrane;GO:0016021//integral component of membrane;GO:0055037//recycling endosome;GO:0005886//plasma membrane;GO:0005769//early endosome	GO:0001604//urotensin II receptor activity;GO:0004930//G-protein coupled receptor activity	GO:0008217//regulation of blood pressure;GO:0010841//positive regulation of circadian sleep/wake cycle, wakefulness;GO:0007200//phospholipase C-activating G-protein coupled receptor signaling pathway;GO:0045777//positive regulation of blood pressure;GO:0030307//positive regulation of cell growth;GO:0045776//negative regulation of blood pressure;GO:0045907//positive regulation of vasoconstriction;…	K04241//urotensin 2 receptor	NP_061822.1//urotensin-2 receptor [Homo sapiens]	2//1
2532	1258	0.01	0.06	2.58496	0.655015	*	0.499032	ACKR1	GO:0016021//integral component of membrane;GO:0055037//recycling endosome;GO:0005886//plasma membrane;GO:0005769//early endosome	GO:0004872//receptor activity;GO:0019956//chemokine binding;GO:0004888//transmembrane signaling receptor activity;GO:0019957//C-C chemokine binding;GO:0004930//G-protein coupled receptor activity	GO:0006952//defense response;GO:0070098//chemokine-mediated signaling pathway;GO:0032642//regulation of chemokine production;GO:0006954//inflammatory response	K06574//Duffy blood group glycoprotein	NP_001116423.1//atypical chemokine receptor 1 isoform a [Homo sapiens];NP_002027.2//atypical chemokine receptor 1 isoform b [Homo sapiens]	3//A2MP1;2//1
680	1413	0.01	0.06	2.58496	0.654263	*	0.499032	BRS3	GO:0016021//integral component of membrane;GO:0005886//plasma membrane;GO:0043025//neuronal cell body;GO:0043005//neuron projection	GO:0004946//bombesin receptor activity	GO:0008217//regulation of blood pressure;GO:0006006//glucose metabolic process;GO:0008343//adult feeding behavior	K04170//bombesin-like receptor 3	NP_001718.1//bombesin receptor subtype-3 [Homo sapiens]	1//3
26291	1333	0.01	0.06	2.58496	0.653833	*	0.499032	FGF21	GO:0005615//extracellular space;GO:0005623//cell;GO:0005576//extracellular region	GO:0008083//growth factor activity;GO:0005104//fibroblast growth factor receptor binding	GO:0090080//positive regulation of MAPKKK cascade by fibroblast growth factor receptor signaling pathway;GO:1901215//negative regulation of neuron death;GO:0010898//positive regulation of triglyceride catabolic process;GO:0071404//cellular response to low-density lipoprotein particle stimulus;GO:0035690//cellular response to drug;GO:0010988//regulation of low-density lipoprotein particle clearanc…	K04358//fibroblast growth factor	NP_061986.1//fibroblast growth factor 21 precursor [Homo sapiens]	3//A2MP1
3595	3782	0.01	0.06	2.58496	0.395187	*	0.249274	IL12RB2	GO:0016020//membrane;GO:0005887//integral component of plasma membrane;GO:0009897//external side of plasma membrane;GO:0016021//integral component of membrane;GO:0005886//plasma membrane	GO:0004896//cytokine receptor activity;GO:0019901//protein kinase binding	GO:0032496//response to lipopolysaccharide;GO:0007166//cell surface receptor signaling pathway;GO:0032609//interferon-gamma production;GO:0032729//positive regulation of interferon-gamma production;GO:0008284//positive regulation of cell proliferation;GO:0018108//peptidyl-tyrosine phosphorylation;GO:0035722//interleukin-12-mediated signaling pathway	K05064//interleukin 12 receptor beta-2	NP_001245144.1//interleukin-12 receptor subunit beta-2 isoform c precursor [Homo sapiens];NP_001245145.1//interleukin-12 receptor subunit beta-2 isoform d precursor [Homo sapiens];NP_001245143.1//interleukin-12 receptor subunit beta-2 isoform b precursor [Homo sapiens];AAI04773.1//Interleukin 12 receptor, beta 2, precursor [Homo sapiens]	1//3;2//1
1959	2855	0.03	0.18	2.58496	0.14006	*	0.0698898	EGR2	GO:0043231//intracellular membrane-bounded organelle;GO:0005634//nucleus;GO:0005654//nucleoplasm;GO:0005737//cytoplasm	GO:0071837//HMG box domain binding;GO:0000978//RNA polymerase II proximal promoter sequence-specific DNA binding;GO:0031625//ubiquitin protein ligase binding;GO:0001077//transcriptional activator activity, RNA polymerase II proximal promoter sequence-specific DNA binding;GO:0044212//transcription regulatory region DNA binding;GO:0016874//ligase activity;GO:0046872//metal ion binding;GO:0003682//c…	GO:0021612//facial nerve structural organization;GO:0016925//protein sumoylation;GO:0021666//rhombomere 5 formation;GO:0007420//brain development;GO:0045893//positive regulation of transcription, DNA-templated;GO:0071310//cellular response to organic substance;GO:0014037//Schwann cell differentiation;GO:0048168//regulation of neuronal synaptic plasticity;GO:0006611//protein export from nucleus;GO…	K12496//early growth response protein 2	NP_000390.2//E3 SUMO-protein ligase EGR2 isoform a [Homo sapiens];XP_011537729.1//PREDICTED: E3 SUMO-protein ligase EGR2 isoform X1 [Homo sapiens]	4;1//3;2//1
125972	1295	0.01	0.06	2.58496	0.653351	*	0.499032	CALR3	GO:0005788//endoplasmic reticulum lumen;GO:0005783//endoplasmic reticulum	GO:0030246//carbohydrate binding;GO:0051082//unfolded protein binding;GO:0005509//calcium ion binding;GO:0044183//protein binding involved in protein folding	GO:0030154//cell differentiation;GO:0007283//spermatogenesis	K10098//calreticulin 3	NP_659483.2//calreticulin-3 precursor [Homo sapiens]	4
7018	3511	0.01	0.06	2.58496	0.395148	*	0.249274	TF	GO:0034774//secretory granule lumen;GO:1990712//HFE-transferrin receptor complex;GO:0010008//endosome membrane;GO:0005788//endoplasmic reticulum lumen;GO:0005615//extracellular space;GO:0005770//late endosome;GO:0016324//apical plasma membrane;GO:0031410//cytoplasmic vesicle;GO:0031232//extrinsic component of external side of plasma membrane;GO:0031982//vesicle;GO:0097433//dense body;GO:0030120//…	GO:0015091//ferric iron transmembrane transporter activity;GO:0008199//ferric iron binding;GO:1990459//transferrin receptor binding;GO:0008198//ferrous iron binding	GO:0043687//post-translational protein modification;GO:0006879//cellular iron ion homeostasis;GO:0001895//retina homeostasis;GO:0098707//ferrous iron import across plasma membrane;GO:0061024//membrane organization;GO:0071281//cellular response to iron ion;GO:0044267//cellular protein metabolic process;GO:0055072//iron ion homeostasis;GO:0002576//platelet degranulation;GO:0031647//regulation of pr…	K14736//transferrin	NP_001341632.1//serotransferrin isoform 2 [Homo sapiens];NP_001054.1//serotransferrin isoform 1 precursor [Homo sapiens]	1//3;3//A2MP1
196374	2572	0.01	0.06	2.58496	0.395069	*	0.249274	KRT78	GO:0070062//extracellular exosome;GO:0005615//extracellular space;GO:0005829//cytosol;GO:0045095//keratin filament	GO:0005198//structural molecule activity	GO:0031424//keratinization;GO:0070268//cornification	K07605//type II keratin, basic	NP_001287743.1//keratin, type II cytoskeletal 78 isoform 2 [Homo sapiens];NP_775487.2//keratin, type II cytoskeletal 78 isoform 1 [Homo sapiens]	1//3;3//A2MP1
284348	2519	0.01	0.06	2.58496	0.394599	*	0.249274	LYPD5	GO:0005576//extracellular region;GO:0005886//plasma membrane;GO:0031225//anchored component of membrane	GO:0043236//laminin binding	GO:0007160//cell-matrix adhesion;GO:0006501//C-terminal protein lipidation	K06824//nephronectin	NP_001026919.2//ly6/PLAUR domain-containing protein 5 isoform A precursor [Homo sapiens];XP_016791582.1//PREDICTED: ly6/PLAUR domain-containing protein 5 isoform X1 [Pan troglodytes]	1//3;2//1
6754	1258	0.01	0.06	2.58496	0.651163	*	0.499032	SSTR4	GO:0005887//integral component of plasma membrane;GO:0005886//plasma membrane;GO:0005737//cytoplasm;GO:0043005//neuron projection	GO:0042923//neuropeptide binding;GO:0004994//somatostatin receptor activity	GO:0007186//G-protein coupled receptor signaling pathway;GO:0016477//cell migration;GO:0019369//arachidonic acid metabolic process;GO:0030815//negative regulation of cAMP metabolic process;GO:0071385//cellular response to glucocorticoid stimulus;GO:0030900//forebrain development;GO:0043410//positive regulation of MAPK cascade;GO:0007268//chemical synaptic transmission;GO:0007187//G-protein couple…	K04220//somatostatin receptor 4	NP_001043.2//somatostatin receptor type 4 [Homo sapiens]	2//1
29103	2792	0.01	0.06	2.58496	0.394443	*	0.249274	DNAJC15	GO:0005743//mitochondrial inner membrane;GO:0016021//integral component of membrane	NA	GO:0009267//cellular response to starvation;GO:0019216//regulation of lipid metabolic process;GO:1902957//negative regulation of mitochondrial electron transport, NADH to ubiquinone;GO:0015031//protein transport;GO:0031333//negative regulation of protein complex assembly	K09535//DnaJ homolog subfamily C member 15	NP_037370.2//dnaJ homolog subfamily C member 15 [Homo sapiens]	2//1
5676	1680	0.01	0.06	2.58496	0.650791	*	0.499032	PSG7	GO:0005576//extracellular region	NA	GO:0007565//female pregnancy	K06500//pregnancy specific beta-1-glycoprotein	NP_001193579.1//putative pregnancy-specific beta-1-glycoprotein 7 isoform 2 [Homo sapiens];XP_016789756.1//PREDICTED: putative pregnancy-specific beta-1-glycoprotein 7 [Pan troglodytes]	1//3;2//1
10205	2791	0.01	0.06	2.58496	0.650632	*	0.499032	MPZL2	GO:0005856//cytoskeleton;GO:0016021//integral component of membrane	NA	GO:0009653//anatomical structure morphogenesis;GO:0007156//homophilic cell adhesion via plasma membrane adhesion molecules	K06770//myelin protein zero	NP_005788.1//myelin protein zero-like protein 2 precursor [Homo sapiens]	3//A2MP1;2//1
23493	2672	0.01	0.06	2.58496	0.394209	*	0.249274	HEY2	GO:0017053//transcriptional repressor complex;GO:0005634//nucleus;GO:0005654//nucleoplasm;GO:0016580//Sin3 complex;GO:0005737//cytoplasm	GO:0003677//DNA binding;GO:0042826//histone deacetylase binding;GO:0046982//protein heterodimerization activity;GO:0000983//transcription factor activity, RNA polymerase II core promoter sequence-specific DNA binding;GO:0042803//protein homodimerization activity;GO:0046983//protein dimerization activity;GO:0035939//microsatellite binding;GO:0000988//transcription factor activity, protein binding;…	GO:0003195//tricuspid valve formation;GO:0010667//negative regulation of cardiac muscle cell apoptotic process;GO:0014031//mesenchymal cell development;GO:0060948//cardiac vascular smooth muscle cell development;GO:0060977//coronary vasculature morphogenesis;GO:0001570//vasculogenesis;GO:0036304//umbilical cord morphogenesis;GO:0003215//cardiac right ventricle morphogenesis;GO:0060842//arterial e…	K09091//hairy and enhancer of split related with YRPW motif	NP_036391.1//hairy/enhancer-of-split related with YRPW motif protein 2 [Homo sapiens]	2//1
728957	3683	0.01	0.06	2.58496	0.226773	*	0.124517	ZNF705D	NA	NA	NA	K09228//KRAB domain-containing zinc finger protein	XP_004452775.1//PREDICTED: zinc finger protein 596-like isoform X1 [Dasypus novemcinctus]	3//A2MP1
3240	1301	0.01	0.06	2.58496	0.650101	*	0.499032	HP	GO:1904724//tertiary granule lumen;GO:0070062//extracellular exosome;GO:0005615//extracellular space;GO:0072562//blood microparticle;GO:0035580//specific granule lumen;GO:0031838//haptoglobin-hemoglobin complex;GO:0005576//extracellular region;GO:0071682//endocytic vesicle lumen	GO:0004252//serine-type endopeptidase activity;GO:0016209//antioxidant activity;GO:0030492//hemoglobin binding	GO:0006953//acute-phase response;GO:0051354//negative regulation of oxidoreductase activity;GO:0042742//defense response to bacterium;GO:0042542//response to hydrogen peroxide;GO:0006952//defense response;GO:0006898//receptor-mediated endocytosis;GO:0043312//neutrophil degranulation;GO:2000296//negative regulation of hydrogen peroxide catabolic process;GO:0010942//positive regulation of cell death	K16142//haptoglobin	EAW59197.1//haptoglobin, isoform CRA_d [Homo sapiens];EAW59194.1//haptoglobin, isoform CRA_a [Homo sapiens]	4;1//3;2//1
28999	2539	0.01	0.06	2.58496	0.394092	*	0.249274	KLF15	NA	NA	NA	K09210//krueppel-like factor 15	XP_011511045.1//PREDICTED: Krueppel-like factor 15 isoform X1 [Homo sapiens]	3//A2MP1
10017	1255	0.01	0.06	2.58496	0.649942	*	0.499032	BCL2L10	GO:0016020//membrane;GO:0031965//nuclear membrane;GO:0005829//cytosol;GO:0016021//integral component of membrane;GO:0005739//mitochondrion;GO:0005741//mitochondrial outer membrane	GO:0089720//caspase binding;GO:0046982//protein heterodimerization activity;GO:0042803//protein homodimerization activity	GO:2001240//negative regulation of extrinsic apoptotic signaling pathway in absence of ligand;GO:0008630//intrinsic apoptotic signaling pathway in response to DNA damage;GO:0097192//extrinsic apoptotic signaling pathway in absence of ligand;GO:2001243//negative regulation of intrinsic apoptotic signaling pathway;GO:0043066//negative regulation of apoptotic process;GO:0007283//spermatogenesis;GO:0…	K18451//Bcl-2-like protein 10	NP_065129.1//bcl-2-like protein 10 isoform 2 [Homo sapiens];NP_001293097.1//bcl-2-like protein 10 isoform 1 [Homo sapiens]	1//3;3//A2MP1
9413	2138	0.01	0.06	2.58496	0.394014	*	0.249274	FAM189A2	NA	NA	NA	K02893//large subunit ribosomal protein L23Ae;K01201//glucosylceramidase [EC:3.2.1.45];K13751//solute carrier family 24 (sodium/potassium/calcium exchanger), member 3	NP_001334924.1//protein FAM189A2 isoform a [Homo sapiens]	1//3;4;2//1
9823	2853	0.01	0.06	2.58496	0.39378	*	0.249274	ARMCX2	GO:0016021//integral component of membrane	NA	NA	K20493//leucine-rich repeat-containing protein 16	XP_007990504.1//PREDICTED: LOW QUALITY PROTEIN: armadillo repeat-containing X-linked protein 2 [Chlorocebus sabaeus]	6;1//3;3//A2MP1
11314	1456	0.01	0.06	2.58496	0.648198	*	0.499032	CD300A	GO:0016020//membrane;GO:0070062//extracellular exosome;GO:0101003//ficolin-1-rich granule membrane;GO:0016021//integral component of membrane;GO:0070821//tertiary granule membrane;GO:0005886//plasma membrane	GO:0038023//signaling receptor activity;GO:0008429//phosphatidylethanolamine binding;GO:0001786//phosphatidylserine binding	GO:1902567//negative regulation of eosinophil activation;GO:0043407//negative regulation of MAP kinase activity;GO:0060101//negative regulation of phagocytosis, engulfment;GO:0043305//negative regulation of mast cell degranulation;GO:0051134//negative regulation of NK T cell activation;GO:0043312//neutrophil degranulation;GO:0050776//regulation of immune response;GO:0033007//negative regulation o…	K06719//CD300 antigen	NP_001317386.1//CMRF35-like molecule 8 isoform 4 precursor [Homo sapiens];NP_009192.2//CMRF35-like molecule 8 isoform 1 precursor [Homo sapiens];NP_001243770.1//CMRF35-like molecule 8 isoform 2 precursor [Homo sapiens]	1//3;3//A2MP1
29015	2650	0.01	0.06	2.58496	0.392964	*	0.249274	SLC43A3	GO:0016021//integral component of membrane	NA	GO:0055085//transmembrane transport	K08230//MFS transporter, LAT3 family, solute carrier family 43, member 3	NP_060081.1//solute carrier family 43 member 3 isoform 1 [Homo sapiens];XP_008950090.1//PREDICTED: solute carrier family 43 member 3 isoform X1 [Pan paniscus];XP_008950091.1//PREDICTED: solute carrier family 43 member 3 isoform X2 [Pan paniscus]	1//3;3//A2MP1;2//1
7148	6237	0.05	0.3	2.58496	0.0185248	*	0.00688736	TNXB	GO:0031012//extracellular matrix;GO:0070062//extracellular exosome;GO:0005615//extracellular space;GO:0005622//intracellular;GO:0005576//extracellular region;GO:0005578//proteinaceous extracellular matrix	GO:0005201//extracellular matrix structural constituent;GO:0005178//integrin binding;GO:0008201//heparin binding	GO:0032963//collagen metabolic process;GO:0007155//cell adhesion;GO:0030036//actin cytoskeleton organization;GO:0030199//collagen fibril organization;GO:0048251//elastic fiber assembly	K06252//tenascin	NP_061978.6//tenascin-X isoform 1 precursor [Homo sapiens]	6;3//A2MP1
121506	1388	0.01	0.06	2.58496	0.645207	*	0.499032	ERP27	GO:0005788//endoplasmic reticulum lumen	NA	NA	K20355//endoplasmic reticulum protein 27	XP_012357838.1//PREDICTED: endoplasmic reticulum resident protein 27 isoform X2 [Nomascus leucogenys];NP_689534.1//endoplasmic reticulum resident protein 27 isoform 1 precursor [Homo sapiens]	1//3;3//A2MP1
5449	1262	0.01	0.06	2.58496	0.644738	*	0.499032	POU1F1	GO:0005634//nucleus;GO:0005667//transcription factor complex	GO:0000981//RNA polymerase II transcription factor activity, sequence-specific DNA binding;GO:0000978//RNA polymerase II proximal promoter sequence-specific DNA binding;GO:0003714//transcription corepressor activity;GO:0001105//RNA polymerase II transcription coactivator activity;GO:0001077//transcriptional activator activity, RNA polymerase II proximal promoter sequence-specific DNA binding;GO:0…	GO:0006355//regulation of transcription, DNA-templated;GO:0043567//regulation of insulin-like growth factor receptor signaling pathway;GO:0006351//transcription, DNA-templated;GO:0006366//transcription from RNA polymerase II promoter;GO:0045893//positive regulation of transcription, DNA-templated;GO:0060133//somatotropin secreting cell development;GO:0008340//determination of adult lifespan;GO:00…	K09363//POU domain transcription factor, class 1	NP_000297.1//pituitary-specific positive transcription factor 1 isoform alpha [Homo sapiens];NP_001116229.1//pituitary-specific positive transcription factor 1 isoform beta [Homo sapiens]	3//A2MP1;2//1
257062	2528	0.01	0.06	2.58496	0.392499	*	0.249274	CATSPERD	GO:0097228//sperm principal piece;GO:0005886//plasma membrane;GO:0036128//CatSper complex	NA	GO:0030317//flagellated sperm motility;GO:0035036//sperm-egg recognition;GO:0007275//multicellular organism development;GO:0048240//sperm capacitation;GO:0007283//spermatogenesis;GO:0032570//response to progesterone	K16895//cation channel sperm-associated protein subunit delta	NP_689997.3//cation channel sperm-associated protein subunit delta precursor [Homo sapiens]	3//A2MP1
1187	2555	0.01	0.06	2.58496	0.6438	*	0.499032	CLCNKA	GO:0005887//integral component of plasma membrane;GO:0034707//chloride channel complex;GO:0005886//plasma membrane	GO:0046872//metal ion binding;GO:0042802//identical protein binding;GO:0005247//voltage-gated chloride channel activity	GO:0006810//transport;GO:0034220//ion transmembrane transport;GO:0007588//excretion;GO:1902476//chloride transmembrane transport	K05018//chloride channel Kb	NP_001036169.1//chloride channel protein ClC-Ka isoform 2 [Homo sapiens];NP_001244068.1//chloride channel protein ClC-Ka isoform 3 [Homo sapiens];NP_004061.3//chloride channel protein ClC-Ka isoform 1 [Homo sapiens]	1//3;3//A2MP1
9023	1378	0.01	0.06	2.58496	0.643593	*	0.499032	CH25H	GO:0005829//cytosol;GO:0016021//integral component of membrane;GO:0005789//endoplasmic reticulum membrane	GO:0008395//steroid hydroxylase activity;GO:0005506//iron ion binding;GO:0001567//cholesterol 25-hydroxylase activity;GO:0016491//oxidoreductase activity	GO:0016126//sterol biosynthetic process;GO:0008203//cholesterol metabolic process;GO:0035754//B cell chemotaxis;GO:0008610//lipid biosynthetic process;GO:0006629//lipid metabolic process;GO:0006699//bile acid biosynthetic process	K10223//cholesterol 25-hydroxylase [EC:1.14.99.38]	NP_003947.1//cholesterol 25-hydroxylase [Homo sapiens]	3//A2MP1
3467	1270	0.01	0.06	2.58496	0.643489	*	0.499032	IFNW1	GO:0005615//extracellular space	GO:0005132//type I interferon receptor binding;GO:0005125//cytokine activity;GO:0005126//cytokine receptor binding	GO:0051607//defense response to virus;GO:0043330//response to exogenous dsRNA;GO:0007050//cell cycle arrest;GO:0002250//adaptive immune response;GO:0042100//B cell proliferation;GO:0006959//humoral immune response;GO:0002286//T cell activation involved in immune response;GO:0033141//positive regulation of peptidyl-serine phosphorylation of STAT protein;GO:0002323//natural killer cell activation i…	K05440//interferon omega	XP_016816170.1//PREDICTED: interferon omega-1 [Pan troglodytes]	2//1
282890	2517	0.03	0.18	2.58496	0.140007	*	0.0698898	ZNF311	GO:0005634//nucleus	GO:0046872//metal ion binding;GO:0003700//DNA binding transcription factor activity;GO:0003676//nucleic acid binding	GO:0006355//regulation of transcription, DNA-templated	K09228//KRAB domain-containing zinc finger protein	XP_021571051.1//zinc finger protein 311 [Carlito syrichta];XP_004447449.1//PREDICTED: zinc finger protein 311 isoform X1 [Dasypus novemcinctus]	1//3;3//A2MP1
11126	1633	0.05	0.3	2.58496	0.13999	*	0.0698898	CD160	GO:0016021//integral component of membrane;GO:0046658//anchored component of plasma membrane;GO:0005886//plasma membrane	GO:0004872//receptor activity;GO:0032393//MHC class I receptor activity;GO:0005102//receptor binding	GO:0050829//defense response to Gram-negative bacterium;GO:0008283//cell proliferation;GO:0007166//cell surface receptor signaling pathway;GO:0006968//cellular defense response;GO:0050776//regulation of immune response	K06542//CD160 antigen	NP_008984.1//CD160 antigen precursor [Homo sapiens]	3//A2MP1
284366	1438	0.01	0.06	2.58496	0.640284	*	0.499032	KLK9	GO:0005576//extracellular region	GO:0004252//serine-type endopeptidase activity	NA	K09618//kallikrein 9 [EC:3.4.21.-]	XP_011936429.1//PREDICTED: kallikrein-9 [Cercocebus atys]	1//3
6364	851	0.49	2.93	2.58005	5.68832e-05	Up	1.25881e-05	CCL20	GO:0005615//extracellular space;GO:0005622//intracellular;GO:0005576//extracellular region	GO:0048020//CCR chemokine receptor binding;GO:0008009//chemokine activity;GO:0031731//CCR6 chemokine receptor binding	GO:0061844//antimicrobial humoral immune response mediated by antimicrobial peptide;GO:0072678//T cell migration;GO:0071222//cellular response to lipopolysaccharide;GO:0043547//positive regulation of GTPase activity;GO:0042742//defense response to bacterium;GO:0071356//cellular response to tumor necrosis factor;GO:0035584//calcium-mediated signaling using intracellular calcium source;GO:0071346//…	K14625//C-C motif chemokine 20	NP_001123518.1//C-C motif chemokine 20 isoform 2 precursor [Homo sapiens];NP_004582.1//C-C motif chemokine 20 isoform 1 precursor [Homo sapiens]	1//3;2//1
2634	4148	0.29	1.72	2.56828	2.23851e-13	Up	1.7685e-14	GBP2	GO:0005654//nucleoplasm;GO:0005829//cytosol;GO:0015629//actin cytoskeleton	GO:0005525//GTP binding;GO:0003924//GTPase activity	NA	K20897//guanylate-binding protein 2	XP_007976231.1//PREDICTED: interferon-induced guanylate-binding protein 2 [Chlorocebus sabaeus]	4
10379	1699	9.78	57.66	2.55966	2.94495e-172	Up	7.19e-175	IRF9	GO:0005634//nucleus;GO:0005654//nucleoplasm;GO:0005829//cytosol;GO:0005737//cytoplasm	GO:0003700//DNA binding transcription factor activity;GO:0001047//core promoter binding	GO:0060333//interferon-gamma-mediated signaling pathway;GO:0060337//type I interferon signaling pathway;GO:0051607//defense response to virus;GO:0006351//transcription, DNA-templated;GO:0007166//cell surface receptor signaling pathway;GO:0006366//transcription from RNA polymerase II promoter	K04693//interferon regulatory factor 9	NP_006075.3//interferon regulatory factor 9 [Homo sapiens]	4
7098	3057	0.05	0.29	2.53605	0.0321612	*	0.0128109	TLR3	GO:0016020//membrane;GO:0005765//lysosomal membrane;GO:0010008//endosome membrane;GO:0005622//intracellular;GO:0036020//endolysosome membrane;GO:0005737//cytoplasm;GO:0000139//Golgi membrane;GO:0005887//integral component of plasma membrane;GO:0016021//integral component of membrane;GO:0005789//endoplasmic reticulum membrane;GO:0005769//early endosome	GO:0004872//receptor activity;GO:0042802//identical protein binding;GO:0004888//transmembrane signaling receptor activity;GO:0003725//double-stranded RNA binding	GO:0046330//positive regulation of JNK cascade;GO:0097191//extrinsic apoptotic signaling pathway;GO:0071260//cellular response to mechanical stimulus;GO:0035690//cellular response to drug;GO:0035666//TRIF-dependent toll-like receptor signaling pathway;GO:0097190//apoptotic signaling pathway;GO:0034123//positive regulation of toll-like receptor signaling pathway;GO:0008584//male gonad development;…	K05401//toll-like receptor 3	NP_003256.1//toll-like receptor 3 precursor [Homo sapiens]	2//1
80380	2418	0.03	0.17	2.5025	0.226938	*	0.124366	PDCD1LG2	NA	NA	NA	K06708//programmed cell death 1 ligand 2	XP_010363386.1//PREDICTED: programmed cell death 1 ligand 2 isoform X1 [Rhinopithecus roxellana]	3//A2MP1
3601	1689	1.08	5.82	2.42999	9.81377e-17	Up	6.05758e-18	IL15RA	GO:0031965//nuclear membrane;GO:0005615//extracellular space;GO:0031410//cytoplasmic vesicle;GO:0016021//integral component of membrane;GO:0005789//endoplasmic reticulum membrane;GO:0005886//plasma membrane;GO:0000139//Golgi membrane;GO:0030659//cytoplasmic vesicle membrane	GO:0004896//cytokine receptor activity;GO:0004871//signal transducer activity	GO:0010977//negative regulation of neuron projection development;GO:0007259//JAK-STAT cascade;GO:0007165//signal transduction;GO:0008283//cell proliferation;GO:0031667//response to nutrient levels;GO:0032825//positive regulation of natural killer cell differentiation	K05074//interleukin 15 receptor alpha	XP_001146125.2//PREDICTED: interleukin-15 receptor subunit alpha isoform X1 [Pan troglodytes];XP_011517771.1//PREDICTED: interleukin-15 receptor subunit alpha isoform X9 [Homo sapiens];XP_003312489.1//PREDICTED: interleukin-15 receptor subunit alpha isoform X3 [Pan troglodytes];NP_001338024.1//interleukin-15 receptor subunit alpha isoform 5 [Homo sapiens];NP_001243694.1//interleukin-15 receptor s…	1//3;3//A2MP1;2//1
64386	3565	0.71	3.72	2.38941	3.82628e-22	Up	1.59289e-23	MMP25	GO:0031012//extracellular matrix;GO:0016021//integral component of membrane;GO:0005886//plasma membrane	GO:0004222//metalloendopeptidase activity;GO:0008270//zinc ion binding	GO:0060022//hard palate development;GO:0006954//inflammatory response	K08003//matrix metalloproteinase-25 (membrane-inserted) [EC:3.4.24.-]	XP_017719384.1//PREDICTED: matrix metalloproteinase-25 [Rhinopithecus bieti]	4
80271	3398	4.91	25.56	2.38009	2.10854e-142	Up	8.44788e-145	ITPKC	GO:0005829//cytosol;GO:0016607//nuclear speck	GO:0005524//ATP binding;GO:0008440//inositol-1,4,5-trisphosphate 3-kinase activity;GO:0005516//calmodulin binding	GO:0043647//inositol phosphate metabolic process	K00911//1D-myo-inositol-triphosphate 3-kinase [EC:2.7.1.127]	NP_079470.1//inositol-trisphosphate 3-kinase C [Homo sapiens]	2//1
5880	1538	0.05	0.26	2.37851	0.22699	*	0.124366	RAC2	GO:0016020//membrane;GO:0070062//extracellular exosome;GO:0005925//focal adhesion;GO:0005635//nuclear envelope;GO:0005622//intracellular;GO:0030670//phagocytic vesicle membrane;GO:0005737//cytoplasm;GO:0030027//lamellipodium;GO:0005884//actin filament;GO:0005829//cytosol;GO:0005886//plasma membrane	GO:0019887//protein kinase regulator activity;GO:0005525//GTP binding;GO:0003924//GTPase activity	GO:1902622//regulation of neutrophil migration;GO:0071593//lymphocyte aggregation;GO:1903955//positive regulation of protein targeting to mitochondrion;GO:0030168//platelet activation;GO:0060263//regulation of respiratory burst;GO:0007015//actin filament organization;GO:0042129//regulation of T cell proliferation;GO:0007264//small GTPase mediated signal transduction;GO:0010310//regulation of hydr…	K07860//Ras-related C3 botulinum toxin substrate 2	AAD27003.1//HSPC022 [Homo sapiens]	4
3872	1574	0.05	0.26	2.37851	0.226913	*	0.124366	KRT17	GO:0070062//extracellular exosome;GO:0045111//intermediate filament cytoskeleton;GO:0005829//cytosol;GO:0071944//cell periphery;GO:0005882//intermediate filament;GO:0005737//cytoplasm	GO:0042289//MHC class II protein binding;GO:0005198//structural molecule activity;GO:0005200//structural constituent of cytoskeleton;GO:0032395//MHC class II receptor activity	GO:0007165//signal transduction;GO:0045109//intermediate filament organization;GO:0045727//positive regulation of translation;GO:0030307//positive regulation of cell growth;GO:0031424//keratinization;GO:0070268//cornification;GO:0008544//epidermis development;GO:0031069//hair follicle morphogenesis;GO:0051798//positive regulation of hair follicle development	K07604//type I keratin, acidic	XP_008010900.1//PREDICTED: keratin, type I cytoskeletal 17 [Chlorocebus sabaeus]	2//1
3936	3808	0.06	0.31	2.36923	0.0123192	*	0.0043681	LCP1	NA	NA	NA	K17276//plastin-2	XP_010356391.1//PREDICTED: plastin-2 [Rhinopithecus roxellana]	4
112476	2915	1.08	5.57	2.36665	2.5979e-30	Up	6.94444e-32	PRRT2	GO:0016020//membrane;GO:0016021//integral component of membrane;GO:0030054//cell junction;GO:0045202//synapse;GO:0005886//plasma membrane;GO:0043005//neuron projection	GO:0017124//SH3 domain binding	GO:0050884//neuromuscular process controlling posture;GO:0009607//response to biotic stimulus	K00901//diacylglycerol kinase (ATP) [EC:2.7.1.107]	NP_001243371.1//proline-rich transmembrane protein 2 isoform 2 [Homo sapiens];XP_012360791.1//PREDICTED: proline-rich transmembrane protein 2 isoform X1 [Nomascus leucogenys];NP_660282.2//proline-rich transmembrane protein 2 isoform 1 [Homo sapiens]	1//3;2//1
83666	4724	2.89	14.84	2.36035	5.85242e-99	Up	3.59044e-101	PARP9	GO:0016020//membrane;GO:0005634//nucleus;GO:0005654//nucleoplasm;GO:0005737//cytoplasm;GO:0005829//cytosol;GO:0043234//protein complex;GO:0005739//mitochondrion;GO:0090734//site of DNA damage	GO:0042393//histone binding;GO:0097677//STAT family protein binding;GO:0003950//NAD+ ADP-ribosyltransferase activity;GO:0072570//ADP-D-ribose binding;GO:0004857//enzyme inhibitor activity;GO:0044389//ubiquitin-like protein ligase binding;GO:0001191//transcriptional repressor activity, RNA polymerase II transcription factor binding;GO:0019899//enzyme binding	GO:1900182//positive regulation of protein localization to nucleus;GO:0034356//NAD biosynthesis via nicotinamide riboside salvage pathway;GO:0016477//cell migration;GO:0060335//positive regulation of interferon-gamma-mediated signaling pathway;GO:0035563//positive regulation of chromatin binding;GO:0010629//negative regulation of gene expression;GO:0010608//posttranscriptional regulation of gene …	K15260//poly [ADP-ribose] polymerase 9 [EC:2.4.2.30]	NP_113646.2//poly [ADP-ribose] polymerase 9 isoform a [Homo sapiens];NP_001139575.1//poly [ADP-ribose] polymerase 9 isoform b [Homo sapiens];NP_001139578.1//poly [ADP-ribose] polymerase 9 isoform c [Homo sapiens]	1//3;2//1
467	2134	1.27	6.49	2.35339	9.09562e-22	Up	3.9004e-23	ATF3	GO:0005634//nucleus;GO:0005654//nucleoplasm;GO:0005730//nucleolus;GO:1990622//CHOP-ATF3 complex	GO:0003677//DNA binding;GO:0001228//transcriptional activator activity, RNA polymerase II transcription regulatory region sequence-specific DNA binding;GO:0000978//RNA polymerase II proximal promoter sequence-specific DNA binding;GO:0003714//transcription corepressor activity;GO:0042802//identical protein binding;GO:0046982//protein heterodimerization activity;GO:0000976//transcription regulatory…	GO:0034198//cellular response to amino acid starvation;GO:1903984//positive regulation of TRAIL-activated apoptotic signaling pathway;GO:0006094//gluconeogenesis;GO:1990440//positive regulation of transcription from RNA polymerase II promoter in response to endoplasmic reticulum stress;GO:0070373//negative regulation of ERK1 and ERK2 cascade;GO:0000122//negative regulation of transcription from R…	K09032//activating transcription factor 3	OBS69098.1//hypothetical protein A6R68_02380 [Neotoma lepida];XP_007986692.1//PREDICTED: cyclic AMP-dependent transcription factor ATF-3 [Chlorocebus sabaeus];NP_001035709.1//cyclic AMP-dependent transcription factor ATF-3 isoform 2 [Homo sapiens];NP_001193415.1//cyclic AMP-dependent transcription factor ATF-3 isoform 5 [Homo sapiens]	3//A2MP1;2//1
5745	2007	0.04	0.2	2.32193	0.227068	*	0.124366	PTH1R	GO:0070062//extracellular exosome;GO:0016323//basolateral plasma membrane;GO:0005634//nucleus;GO:0016324//apical plasma membrane;GO:0031526//brush border membrane;GO:0005622//intracellular;GO:0005737//cytoplasm;GO:0043235//receptor complex;GO:0005887//integral component of plasma membrane;GO:0016021//integral component of membrane;GO:0005886//plasma membrane	GO:0004991//parathyroid hormone receptor activity;GO:0017046//peptide hormone binding;GO:0043621//protein self-association	GO:0007200//phospholipase C-activating G-protein coupled receptor signaling pathway;GO:0007166//cell surface receptor signaling pathway;GO:0007189//adenylate cyclase-activating G-protein coupled receptor signaling pathway;GO:0006874//cellular calcium ion homeostasis;GO:0008285//negative regulation of cell proliferation;GO:0007188//adenylate cyclase-modulating G-protein coupled receptor signaling …	K04585//parathyroid hormone receptor 1	NP_000307.1//parathyroid hormone/parathyroid hormone-related peptide receptor precursor [Homo sapiens]	1//3;2//1
8528	1733	0.01	0.05	2.32193	0.655662	*	0.499032	DDO	GO:0005782//peroxisomal matrix;GO:0005777//peroxisome	GO:0008445//D-aspartate oxidase activity;GO:0005102//receptor binding;GO:0048037//cofactor binding;GO:0071949//FAD binding	GO:0019478//D-amino acid catabolic process;GO:0007320//insemination;GO:0042445//hormone metabolic process;GO:0034641//cellular nitrogen compound metabolic process;GO:0006531//aspartate metabolic process;GO:0007625//grooming behavior;GO:0006533//aspartate catabolic process	K00272//D-aspartate oxidase [EC:1.4.3.1]	NP_003640.2//D-aspartate oxidase isoform a [Homo sapiens];NP_004023.2//D-aspartate oxidase isoform b [Homo sapiens]	2//1
92369	2945	0.01	0.05	2.32193	0.395579	*	0.249274	SPSB4	GO:0005829//cytosol;GO:0005622//intracellular	NA	GO:0043687//post-translational protein modification;GO:0016567//protein ubiquitination;GO:0035556//intracellular signal transduction	K10343//SPRY domain-containing SOCS box protein 1/4	NP_543138.1//SPRY domain-containing SOCS box protein 4 [Homo sapiens]	2//1
3167	1628	0.01	0.05	2.32193	0.653726	*	0.499032	HMX2	GO:0005634//nucleus	GO:0043565//sequence-specific DNA binding	GO:0048026//positive regulation of mRNA splicing, via spliceosome;GO:0042472//inner ear morphogenesis;GO:0006355//regulation of transcription, DNA-templated;GO:0007420//brain development;GO:0008284//positive regulation of cell proliferation	K09349//homeobox protein Nkx-5	XP_007962514.1//PREDICTED: homeobox protein HMX2 [Chlorocebus sabaeus]	1//3
1361	1655	0.01	0.05	2.32193	0.653244	*	0.499032	CPB2	GO:0070062//extracellular exosome;GO:0005615//extracellular space;GO:0005623//cell;GO:0005576//extracellular region	GO:0008270//zinc ion binding;GO:0004181//metallocarboxypeptidase activity	GO:0042730//fibrinolysis;GO:0042493//response to drug;GO:0030449//regulation of complement activation;GO:0097421//liver regeneration;GO:0007596//blood coagulation;GO:2000346//negative regulation of hepatocyte proliferation;GO:0010757//negative regulation of plasminogen activation;GO:0003331//positive regulation of extracellular matrix constituent secretion;GO:0009408//response to heat;GO:0051918/…	K01300//carboxypeptidase B2 [EC:3.4.17.20]	NP_001265470.1//carboxypeptidase B2 isoform 2 preproprotein [Homo sapiens];NP_001863.3//carboxypeptidase B2 isoform 1 preproprotein [Homo sapiens]	4;1//3
55350	1723	0.01	0.05	2.32193	0.653137	*	0.499032	VNN3	NA	NA	NA	K08069//pantetheine hydrolase [EC:3.5.1.92]	CAB76824.1//VNN3 protein [Homo sapiens]	1//3
139728	1522	0.01	0.05	2.32193	0.652602	*	0.499032	PNCK	GO:0005634//nucleus;GO:0005622//intracellular;GO:0005737//cytoplasm	GO:0005524//ATP binding;GO:0004683//calmodulin-dependent protein kinase activity;GO:0005516//calmodulin binding	GO:0018107//peptidyl-threonine phosphorylation;GO:0018105//peptidyl-serine phosphorylation;GO:0035556//intracellular signal transduction	K08795//pregnancy upregulated non-ubiquitously expressed CaM kinase [EC:2.7.11.17]	NP_001129212.1//calcium/calmodulin-dependent protein kinase type 1B isoform b [Homo sapiens];NP_001034671.3//calcium/calmodulin-dependent protein kinase type 1B isoform a [Homo sapiens]	1//3;3//A2MP1
3854	2331	0.01	0.05	2.32193	0.652549	*	0.499032	KRT6B	GO:0070062//extracellular exosome;GO:0005829//cytosol;GO:0045095//keratin filament	GO:0005198//structural molecule activity;GO:0005200//structural constituent of cytoskeleton	GO:0031424//keratinization;GO:0007398//ectoderm development;GO:0070268//cornification	K07605//type II keratin, basic	NP_005546.2//keratin, type II cytoskeletal 6B [Homo sapiens]	3//A2MP1
921	3180	0.01	0.05	2.32193	0.394795	*	0.249274	CD5	GO:0005887//integral component of plasma membrane;GO:0009897//external side of plasma membrane;GO:0016021//integral component of membrane;GO:0005886//plasma membrane	GO:0005044//scavenger receptor activity;GO:0004872//receptor activity;GO:0004888//transmembrane signaling receptor activity	GO:0008283//cell proliferation;GO:0097190//apoptotic signaling pathway;GO:0008037//cell recognition;GO:0031295//T cell costimulation	K06455//T-cell surface glycoprotein CD5	NP_055022.2//T-cell surface glycoprotein CD5 isoform 1 precursor [Homo sapiens]	1//3;3//A2MP1
221188	3310	0.01	0.05	2.32193	0.394756	*	0.249274	ADGRG5	GO:0016021//integral component of membrane;GO:0005886//plasma membrane	GO:0004930//G-protein coupled receptor activity	GO:0007186//G-protein coupled receptor signaling pathway;GO:0007166//cell surface receptor signaling pathway	K08459//G protein-coupled receptor 114	NP_001305410.1//adhesion G-protein coupled receptor G5 isoform 2 precursor [Homo sapiens];NP_722579.1//adhesion G-protein coupled receptor G5 isoform 1 precursor [Homo sapiens]	1//3;3//A2MP1;2//1
2128	3049	0.01	0.05	2.32193	0.394678	*	0.249274	EVX1	GO:0005654//nucleoplasm	GO:0043565//sequence-specific DNA binding;GO:0003700//DNA binding transcription factor activity	GO:0006355//regulation of transcription, DNA-templated;GO:0021913//regulation of transcription from RNA polymerase II promoter involved in ventral spinal cord interneuron specification;GO:0045944//positive regulation of transcription from RNA polymerase II promoter;GO:0009792//embryo development ending in birth or egg hatching	K09320//homeobox even-skipped homolog protein	NP_001980.1//homeobox even-skipped homolog protein 1 isoform 1 [Homo sapiens]	4;1//3
9104	1637	0.01	0.05	2.32193	0.651802	*	0.499032	RGN	GO:0005634//nucleus;GO:0005829//cytosol;GO:0005576//extracellular region;GO:0005737//cytoplasm	GO:0004341//gluconolactonase activity;GO:0005509//calcium ion binding;GO:0008270//zinc ion binding;GO:0030234//enzyme regulator activity	GO:0010867//positive regulation of triglyceride biosynthetic process;GO:0097421//liver regeneration;GO:0001822//kidney development;GO:0032515//negative regulation of phosphoprotein phosphatase activity;GO:1901671//positive regulation of superoxide dismutase activity;GO:0043547//positive regulation of GTPase activity;GO:0007283//spermatogenesis;GO:1903634//negative regulation of leucine-tRNA ligas…	K01053//gluconolactonase [EC:3.1.1.17]	NP_001269778.1//regucalcin isoform 3 [Homo sapiens];NP_004674.1//regucalcin isoform 1 [Homo sapiens]	1//3;3//A2MP1;5
56159	3151	0.04	0.2	2.32193	0.0851632	*	0.038791	TEX11	GO:0000801//central element	NA	GO:0006311//meiotic gene conversion;GO:0000712//resolution of meiotic recombination intermediates;GO:0009566//fertilization;GO:0043066//negative regulation of apoptotic process;GO:0008584//male gonad development;GO:0007130//synaptonemal complex assembly;GO:0007131//reciprocal meiotic recombination;GO:0051026//chiasma assembly;GO:0007060//male meiosis chromosome segregation	K22069//LYR motif-containing protein 4;K12581//CCR4-NOT transcription complex subunit 7/8;K16506//protocadherin Fat 1/2/3;K18674//N-acetylgalactosamine kinase [EC:2.7.1.157];K07994//matrix metalloproteinase-13 (collagenase 3) [EC:3.4.24.-]	NP_001003811.1//testis-expressed protein 11 isoform 1 [Homo sapiens];NP_112566.2//testis-expressed protein 11 isoform 2 [Homo sapiens]	1//3;2//1
7712	1695	0.01	0.05	2.32193	0.651376	*	0.499032	ZNF157	GO:0005622//intracellular	GO:0046872//metal ion binding;GO:0003700//DNA binding transcription factor activity;GO:0003676//nucleic acid binding	GO:0006355//regulation of transcription, DNA-templated	K09228//KRAB domain-containing zinc finger protein	XP_012786440.1//PREDICTED: zinc finger protein 260-like [Ochotona princeps]	3//A2MP1
3355	3242	0.01	0.05	2.32193	0.394326	*	0.249274	HTR1F	GO:0005887//integral component of plasma membrane;GO:0005886//plasma membrane	GO:0051378//serotonin binding;GO:0004993//G-protein coupled serotonin receptor activity;GO:0030594//neurotransmitter receptor activity	GO:0007193//adenylate cyclase-inhibiting G-protein coupled receptor signaling pathway;GO:0007268//chemical synaptic transmission;GO:0007187//G-protein coupled receptor signaling pathway, coupled to cyclic nucleotide second messenger	K04153//5-hydroxytryptamine receptor 1	NP_000857.1//5-hydroxytryptamine receptor 1F [Homo sapiens]	1//3;4
7568	3073	0.01	0.05	2.32193	0.394287	*	0.249274	ZNF20	NA	NA	NA	K09228//KRAB domain-containing zinc finger protein	XP_021532378.1//zinc finger protein 433 isoform X5 [Aotus nancymaae]	1//3;3//A2MP1
79652	1647	0.01	0.05	2.32193	0.650578	*	0.499032	TMEM204	GO:0016021//integral component of membrane;GO:0005886//plasma membrane;GO:0005912//adherens junction	NA	GO:0001945//lymph vessel development;GO:0051145//smooth muscle cell differentiation;GO:0030947//regulation of vascular endothelial growth factor receptor signaling pathway	NA	NP_078876.2//transmembrane protein 204 precursor [Homo sapiens]	1//3;5
9421	1749	0.01	0.05	2.32193	0.649783	*	0.499032	HAND1	GO:0090575//RNA polymerase II transcription factor complex;GO:0005634//nucleus;GO:0005654//nucleoplasm;GO:0005730//nucleolus;GO:0005737//cytoplasm	GO:0000978//RNA polymerase II proximal promoter sequence-specific DNA binding;GO:0003714//transcription corepressor activity;GO:0042802//identical protein binding;GO:0046982//protein heterodimerization activity;GO:0042803//protein homodimerization activity;GO:0001078//transcriptional repressor activity, RNA polymerase II proximal promoter sequence-specific DNA binding;GO:0043425//bHLH transcripti…	GO:0003219//cardiac right ventricle formation;GO:0001829//trophectodermal cell differentiation;GO:0043433//negative regulation of DNA binding transcription factor activity;GO:0060485//mesenchyme development;GO:0000122//negative regulation of transcription from RNA polymerase II promoter;GO:0001707//mesoderm formation;GO:0001824//blastocyst development;GO:0060536//cartilage morphogenesis;GO:004589…	K09071//heart-and neural crest derivatives-expressed protein 1	NP_004812.1//heart- and neural crest derivatives-expressed protein 1 [Homo sapiens]	2//1
56123	3503	0.01	0.05	2.32193	0.394053	*	0.249274	PCDHB13	GO:0005887//integral component of plasma membrane;GO:0016021//integral component of membrane	GO:0005509//calcium ion binding	GO:0007416//synapse assembly;GO:0007155//cell adhesion;GO:0007156//homophilic cell adhesion via plasma membrane adhesion molecules;GO:0007268//chemical synaptic transmission;GO:0016339//calcium-dependent cell-cell adhesion via plasma membrane cell adhesion molecules	K16494//protocadherin beta	NP_061756.1//protocadherin beta-13 precursor [Homo sapiens]	3//A2MP1
100506736	1767	0.01	0.05	2.32193	0.649412	*	0.499032	SLFN12L	GO:0016021//integral component of membrane	GO:0005524//ATP binding	NA	NA	NP_001182719.1//schlafen family member 12-like [Homo sapiens]	1//3
136259	1480	0.01	0.05	2.32193	0.649254	*	0.499032	KLF14	GO:0005634//nucleus	GO:0046872//metal ion binding;GO:0003677//DNA binding;GO:0003682//chromatin binding;GO:0003676//nucleic acid binding	GO:0045944//positive regulation of transcription from RNA polymerase II promoter;GO:0006351//transcription, DNA-templated;GO:1902070//positive regulation of sphingolipid mediated signaling pathway	K09208//krueppel-like factor 9/13/14/16	NP_619638.2//Krueppel-like factor 14 [Homo sapiens]	3//A2MP1
340654	1484	0.01	0.05	2.32193	0.649042	*	0.499032	LIPM	NA	GO:0016788//hydrolase activity, acting on ester bonds	GO:0016042//lipid catabolic process	K19406//lipase-like abhydrolase domain-containing protein 3 [EC:3.1.1.-]	XP_004049794.1//PREDICTED: lipase member M isoform X1 [Gorilla gorilla gorilla]	1//3
3791	6055	0.01	0.05	2.32193	0.226618	*	0.124517	KDR	GO:0005634//nucleus;GO:0005783//endoplasmic reticulum;GO:0030054//cell junction;GO:0005768//endosome;GO:0097443//sorting endosome;GO:0005887//integral component of plasma membrane;GO:0045121//membrane raft;GO:0005794//Golgi apparatus;GO:0016021//integral component of membrane;GO:0005576//extracellular region;GO:0005886//plasma membrane;GO:0005769//early endosome	GO:0038085//vascular endothelial growth factor binding;GO:0005524//ATP binding;GO:0042802//identical protein binding;GO:0019838//growth factor binding;GO:0004716//signal transducer, downstream of receptor, with protein tyrosine kinase activity;GO:0005021//vascular endothelial growth factor-activated receptor activity;GO:0051879//Hsp90 protein binding;GO:0004713//protein tyrosine kinase activity;G…	GO:0030335//positive regulation of cell migration;GO:0043491//protein kinase B signaling;GO:0010595//positive regulation of endothelial cell migration;GO:0070371//ERK1 and ERK2 cascade;GO:0051901//positive regulation of mitochondrial depolarization;GO:0045766//positive regulation of angiogenesis;GO:0001570//vasculogenesis;GO:0001525//angiogenesis;GO:0051894//positive regulation of focal adhesion …	K05098//kinase insert domain protein receptor [EC:2.7.10.1]	BAD93138.1//kinase insert domain receptor (a type III receptor tyrosine kinase) variant, partial [Homo sapiens]	2//1
348303	1629	0.01	0.05	2.32193	0.648567	*	0.499032	SELENOV	NA	NA	NA	K11661//helicase SRCAP [EC:3.6.4.-];K06051//delta	XP_016802414.1//PREDICTED: selenoprotein V-like isoform X1 [Pan troglodytes]	1//3
121214	1765	0.01	0.05	2.32193	0.648303	*	0.499032	SDR9C7	GO:0005730//nucleolus;GO:0005829//cytosol	GO:0004745//retinol dehydrogenase activity	GO:0055114//oxidation-reduction process	K11154//retinol dehydrogenase 16 [EC:1.1.1.-];K13369//17beta-estradiol 17-dehydrogenase / all-trans-retinol dehydrogenase (NAD+) / 3alpha(17beta)-hydroxysteroid dehydrogenase (NAD+) [EC:1.1.1.62 1.1.1.105 1.1.1.239]	NP_683695.1//short-chain dehydrogenase/reductase family 9C member 7 [Homo sapiens]	2//1
3351	3175	0.01	0.05	2.32193	0.393585	*	0.249274	HTR1B	GO:0005887//integral component of plasma membrane;GO:0005886//plasma membrane;GO:0005737//cytoplasm	GO:0051378//serotonin binding;GO:0004993//G-protein coupled serotonin receptor activity;GO:0008144//drug binding;GO:0030594//neurotransmitter receptor activity	GO:0007205//protein kinase C-activating G-protein coupled receptor signaling pathway;GO:0007198//adenylate cyclase-inhibiting serotonin receptor signaling pathway;GO:0050795//regulation of behavior;GO:0035690//cellular response to drug;GO:0042310//vasoconstriction;GO:0014059//regulation of dopamine secretion;GO:0045471//response to ethanol;GO:1904707//positive regulation of vascular smooth muscle…	K04153//5-hydroxytryptamine receptor 1	NP_000854.1//5-hydroxytryptamine receptor 1B [Homo sapiens]	2//1
100133251	1587	0.01	0.05	2.32193	0.999971	*	0.999032	PRR23D2	NA	NA	NA	NA	NP_001269407.1//proline-rich protein 23D2 [Homo sapiens]	1//3
55843	1774	0.01	0.05	2.32193	0.647145	*	0.499032	ARHGAP15	GO:0016020//membrane;GO:0005829//cytosol	GO:0005096//GTPase activator activity	GO:0007165//signal transduction;GO:0051056//regulation of small GTPase mediated signal transduction;GO:0008360//regulation of cell shape	K20637//Rho GTPase-activating protein 15	NP_060930.3//rho GTPase-activating protein 15 [Homo sapiens]	3//A2MP1
4208	6446	0.01	0.05	2.32193	0.355994	*	0.217844	MEF2C	GO:0043231//intracellular membrane-bounded organelle;GO:0005654//nucleoplasm;GO:0005634//nucleus;GO:0098794//postsynapse;GO:0043234//protein complex;GO:0005829//cytosol;GO:0016607//nuclear speck;GO:0005737//cytoplasm	GO:0003677//DNA binding;GO:0001046//core promoter sequence-specific DNA binding;GO:0046982//protein heterodimerization activity;GO:0001077//transcriptional activator activity, RNA polymerase II proximal promoter sequence-specific DNA binding;GO:0003680//AT DNA binding;GO:0000983//transcription factor activity, RNA polymerase II core promoter sequence-specific DNA binding;GO:0046983//protein dimer…	GO:0014902//myotube differentiation;GO:0071374//cellular response to parathyroid hormone stimulus;GO:0001568//blood vessel development;GO:0000122//negative regulation of transcription from RNA polymerase II promoter;GO:0071560//cellular response to transforming growth factor beta stimulus;GO:0050853//B cell receptor signaling pathway;GO:0000165//MAPK cascade;GO:0030182//neuron differentiation;GO:…	K04454//MADS-box transcription enhancer factor 2C	NP_001180276.1//myocyte-specific enhancer factor 2C isoform 3 [Homo sapiens];NP_001180278.1//myocyte-specific enhancer factor 2C isoform 5 [Homo sapiens];NP_001180277.1//myocyte-specific enhancer factor 2C isoform 4 [Homo sapiens];EAW95965.1//MADS box transcription enhancer factor 2, polypeptide C (myocyte enhancer factor 2C), isoform CRA_d [Homo sapiens];EAW95967.1//MADS box transcription enhanc…	4;1//3;2//1
286187	799	0.01	0.05	2.32193	0.646254	*	0.499032	PPP1R42	GO:0005815//microtubule organizing center;GO:0015630//microtubule cytoskeleton;GO:0002177//manchette;GO:0005813//centrosome;GO:0005737//cytoplasm	GO:0015631//tubulin binding;GO:0070840//dynein complex binding;GO:0003779//actin binding;GO:0008092//cytoskeletal protein binding	GO:0010921//regulation of phosphatase activity	K17579//protein phosphatase 1 regulatory subunit 42	NP_001013648.1//protein phosphatase 1 regulatory subunit 42 isoform 1 [Homo sapiens];NP_001335492.1//protein phosphatase 1 regulatory subunit 42 isoform 2 [Homo sapiens]	1//3;3//A2MP1
1180	3093	0.01	0.05	2.32193	0.392886	*	0.249274	CLCN1	GO:0005887//integral component of plasma membrane;GO:0042383//sarcolemma;GO:0034707//chloride channel complex;GO:0005886//plasma membrane	GO:0005247//voltage-gated chloride channel activity;GO:0042803//protein homodimerization activity	GO:0006936//muscle contraction;GO:0034220//ion transmembrane transport;GO:0019227//neuronal action potential propagation;GO:1902476//chloride transmembrane transport	K05010//chloride channel 1, skeletal muscle	XP_527935.3//PREDICTED: chloride channel protein 1 isoform X1 [Pan troglodytes]	2//1
57047	1598	0.01	0.05	2.32193	0.644946	*	0.499032	PLSCR2	GO:0005634//nucleus;GO:0016021//integral component of membrane;GO:0005886//plasma membrane	GO:0017128//phospholipid scramblase activity;GO:0005509//calcium ion binding	GO:0017121//phospholipid scrambling	NA	XP_011511315.2//PREDICTED: phospholipid scramblase 2 isoform X1 [Homo sapiens];EHH16696.1//hypothetical protein EGK_12025 [Macaca mulatta];NP_001186907.1//phospholipid scramblase 2 isoform 1 [Homo sapiens]	1//3;2//1
254187	1726	0.01	0.05	2.32193	0.644581	*	0.499032	TSGA10IP	NA	NA	NA	K16772//protein FAM161A	NP_689975.2//testis-specific protein 10-interacting protein [Homo sapiens]	2//1
285641	2983	0.01	0.05	2.32193	0.644321	*	0.499032	SLC36A3	GO:0005774//vacuolar membrane;GO:0016021//integral component of membrane	GO:0015193//L-proline transmembrane transporter activity;GO:0015187//glycine transmembrane transporter activity;GO:0015180//L-alanine transmembrane transporter activity;GO:0005280//hydrogen:amino acid symporter activity;GO:0015078//hydrogen ion transmembrane transporter activity	GO:0015816//glycine transport	K14209//solute carrier family 36 (proton-coupled amino acid transporter)	XP_010371987.1//PREDICTED: proton-coupled amino acid transporter 3 isoform X2 [Rhinopithecus roxellana];NP_001138489.1//proton-coupled amino acid transporter 3 isoform 1 [Homo sapiens]	1//3;3//A2MP1
254158	1547	0.01	0.05	2.32193	0.644269	*	0.499032	CXorf58	NA	NA	NA	NA	NP_689974.2//putative uncharacterized protein CXorf58 isoform 1 [Homo sapiens];NP_001163045.1//putative uncharacterized protein CXorf58 isoform 2 [Homo sapiens]	1//3;2//1
1010	3709	0.02	0.1	2.32193	0.355885	*	0.217844	CDH12	GO:0016021//integral component of membrane;GO:0005886//plasma membrane	GO:0005509//calcium ion binding	GO:0007156//homophilic cell adhesion via plasma membrane adhesion molecules	K06804//cadherin 12, type 2, N-cadherin 2	XP_005386198.1//PREDICTED: cadherin-12 [Chinchilla lanigera];XP_020932697.1//cadherin-12 isoform X2 [Sus scrofa]	4;1//3
388960	2990	0.01	0.05	2.32193	0.392383	*	0.249274	C2orf78	NA	NA	NA	K10431//microtubule-associated protein 4;K22016//mucin-3/17	NP_001073943.1//uncharacterized protein C2orf78 [Homo sapiens]	1//3
160419	1705	0.01	0.05	2.32193	0.643437	*	0.499032	C12orf50	NA	NA	NA	NA	XP_016874376.1//PREDICTED: uncharacterized protein C12orf50 isoform X2 [Homo sapiens]	1//3
91646	1617	0.01	0.05	2.32193	0.643385	*	0.499032	TDRD12	NA	NA	NA	K18409//ATP-dependent RNA helicase TDRD12 [EC:3.6.4.13]	XP_007994405.1//PREDICTED: putative ATP-dependent RNA helicase TDRD12 isoform X1 [Chlorocebus sabaeus]	1//3
84824	2227	0.01	0.05	2.32193	0.643073	*	0.499032	FCRLA	GO:0016021//integral component of membrane;GO:0005737//cytoplasm	NA	GO:0030154//cell differentiation	K17273//Fc receptor-like protein 6	NP_001171802.1//Fc receptor-like A isoform 6 precursor [Homo sapiens];NP_001171799.1//Fc receptor-like A isoform 4 precursor [Homo sapiens];NP_116127.3//Fc receptor-like A isoform 2 precursor [Homo sapiens];NP_001171796.1//Fc receptor-like A isoform 3 precursor [Homo sapiens];NP_001171800.1//Fc receptor-like A isoform 7 precursor [Homo sapiens];NP_001171801.1//Fc receptor-like A isoform 5 precurs…	1//3;3//A2MP1
3624	6105	0.01	0.05	2.32193	0.355812	*	0.217844	INHBA	GO:0005615//extracellular space;GO:0043512//inhibin A complex;GO:0043509//activin A complex;GO:0005576//extracellular region;GO:0048471//perinuclear region of cytoplasm	GO:0008083//growth factor activity;GO:0005125//cytokine activity;GO:0042802//identical protein binding;GO:0046982//protein heterodimerization activity;GO:0034711//inhibin binding;GO:0005160//transforming growth factor beta receptor binding;GO:0005179//hormone activity;GO:0017046//peptide hormone binding;GO:0070699//type II activin receptor binding	GO:0045786//negative regulation of cell cycle;GO:0097191//extrinsic apoptotic signaling pathway;GO:0032270//positive regulation of cellular protein metabolic process;GO:0007166//cell surface receptor signaling pathway;GO:0008584//male gonad development;GO:0051799//negative regulation of hair follicle development;GO:0048468//cell development;GO:0008285//negative regulation of cell proliferation;GO…	K04667//inhibin, beta	XP_016867663.1//PREDICTED: inhibin beta A chain isoform X1 [Homo sapiens]	3//A2MP1
155184	1539	0.01	0.05	2.32193	0.642244	*	0.499032	SLC2A7	NA	NA	NA	K12201//MFS transporter, SP family, solute carrier family 2 (facilitated glucose/fructose transporter), member 7	XP_017358768.1//PREDICTED: solute carrier family 2, facilitated glucose transporter member 7 [Cebus capucinus imitator]	2//1
10590	1492	0.01	0.05	2.32193	0.642089	*	0.499032	SCGN	GO:0030658//transport vesicle membrane;GO:0005634//nucleus;GO:0005829//cytosol;GO:0005576//extracellular region;GO:0045202//synapse;GO:0005737//cytoplasm;GO:0043005//neuron projection	GO:0005509//calcium ion binding	GO:0051480//regulation of cytosolic calcium ion concentration	K14757//calbindin D28	NP_008929.2//secretagogin [Homo sapiens]	3//A2MP1
53836	1521	0.01	0.05	2.32193	0.641521	*	0.499032	GPR87	GO:0005887//integral component of plasma membrane;GO:0016021//integral component of membrane	GO:0045028//G-protein coupled purinergic nucleotide receptor activity	GO:0007194//negative regulation of adenylate cyclase activity	K08389//G protein-coupled receptor 87	NP_076404.3//G-protein coupled receptor 87 [Homo sapiens]	3//A2MP1
1158	1666	0.01	0.05	2.32193	0.641469	*	0.499032	CKM	NA	GO:0005524//ATP binding;GO:0004111//creatine kinase activity	GO:0046314//phosphocreatine biosynthetic process	K00933//creatine kinase [EC:2.7.3.2]	XP_010612927.2//PREDICTED: creatine kinase M-type [Fukomys damarensis]	4
27285	1536	0.01	0.05	2.32193	0.641005	*	0.499032	TEKT2	GO:0036126//sperm flagellum;GO:0005634//nucleus;GO:0005815//microtubule organizing center;GO:0005874//microtubule;GO:0005737//cytoplasm	NA	GO:0060294//cilium movement involved in cell motility;GO:0030317//flagellated sperm motility;GO:0060271//cilium assembly;GO:0036159//inner dynein arm assembly	K18629//tektin-2	NP_055281.2//tektin-2 [Homo sapiens]	2//1
4100	1755	0.01	0.05	2.32193	0.64013	*	0.499032	MAGEA1	GO:0005634//nucleus;GO:0005886//plasma membrane;GO:0005737//cytoplasm	GO:0042826//histone deacetylase binding	GO:0000122//negative regulation of transcription from RNA polymerase II promoter;GO:0045746//negative regulation of Notch signaling pathway;GO:0006351//transcription, DNA-templated	K12464//melanoma-associated antigen D1	NP_004979.3//melanoma-associated antigen 1 [Homo sapiens]	4
3860	1718	0.01	0.05	2.32193	0.639976	*	0.499032	KRT13	GO:0070062//extracellular exosome;GO:0005634//nucleus;GO:0045111//intermediate filament cytoskeleton;GO:0005829//cytosol;GO:0005882//intermediate filament;GO:0045095//keratin filament	GO:0005198//structural molecule activity	GO:0071300//cellular response to retinoic acid;GO:0009314//response to radiation;GO:0007010//cytoskeleton organization;GO:0043587//tongue morphogenesis;GO:0031424//keratinization;GO:0070268//cornification	K07604//type I keratin, acidic	NP_705694.2//keratin, type I cytoskeletal 13 isoform a [Homo sapiens];NP_002265.2//keratin, type I cytoskeletal 13 isoform b [Homo sapiens]	3//A2MP1;2//1
5673	1601	0.01	0.05	2.32193	0.639668	*	0.499032	PSG5	NA	NA	NA	K06500//pregnancy specific beta-1-glycoprotein	XP_009230959.1//PREDICTED: pregnancy-specific beta-1-glycoprotein 5 isoform X4 [Pongo abelii]	1//3;3//A2MP1
11250	1725	0.01	0.05	2.32193	0.639616	*	0.499032	GPR45	NA	NA	NA	K08409//G protein-coupled receptor 45	XP_515672.3//PREDICTED: probable G-protein coupled receptor 45 [Pan troglodytes]	3//A2MP1
160762	1745	0.01	0.05	2.32193	0.639514	*	0.499032	CCDC63	GO:0005930//axoneme	NA	GO:0003341//cilium movement;GO:0007286//spermatid development;GO:0036158//outer dynein arm assembly	K10352//myosin heavy chain;K20282//GRIP and coiled-coil domain-containing protein 2;K06102//cingulin;K18626//trichohyalin;K16469//rootletin	AAH64580.1//CCDC63 protein, partial [Homo sapiens];NP_689804.1//coiled-coil domain-containing protein 63 isoform 1 [Homo sapiens]	1//3;2//1
22914	1606	0.01	0.05	2.32193	0.639462	*	0.499032	KLRK1	GO:0009986//cell surface;GO:0005887//integral component of plasma membrane;GO:0009897//external side of plasma membrane;GO:0016021//integral component of membrane;GO:0005886//plasma membrane	GO:0030246//carbohydrate binding;GO:0004872//receptor activity;GO:0032394//MHC class Ib receptor activity;GO:0042288//MHC class I protein binding;GO:0042803//protein homodimerization activity	GO:0007165//signal transduction;GO:0042267//natural killer cell mediated cytotoxicity;GO:0030154//cell differentiation;GO:0002223//stimulatory C-type lectin receptor signaling pathway;GO:0071222//cellular response to lipopolysaccharide;GO:0031295//T cell costimulation;GO:0002250//adaptive immune response;GO:0030101//natural killer cell activation;GO:2000502//negative regulation of natural killer …	K06728//killer cell lectin-like receptor subfamily K member 1	NP_031386.2//NKG2-D type II integral membrane protein [Homo sapiens]	3//A2MP1
5920	779	0.54	2.68	2.3112	0.000695122	Up	0.000188249	RARRES3	GO:0005829//cytosol;GO:0016021//integral component of membrane	GO:0016746//transferase activity, transferring acyl groups;GO:0004623//phospholipase A2 activity	GO:0036152//phosphatidylethanolamine acyl-chain remodeling;GO:0016042//lipid catabolic process;GO:0006644//phospholipid metabolic process;GO:0008285//negative regulation of cell proliferation	K16817//HRAS-like suppressor 3 [EC:3.1.1.32 3.1.1.4]	NP_004576.2//retinoic acid receptor responder protein 3 [Homo sapiens]	4
3133	2679	23.73	116.58	2.29654	0	Up	0	HLA-E	NA	NA	NA	K06751//major histocompatibility complex, class I	XP_010366495.1//PREDICTED: LOW QUALITY PROTEIN: patr class I histocompatibility antigen, alpha chain E [Rhinopithecus roxellana]	5
129607	3014	0.11	0.53	2.26849	0.00291157	*	0.000895306	CMPK2	GO:0005739//mitochondrion;GO:0005737//cytoplasm	GO:0004798//thymidylate kinase activity;GO:0009041//uridylate kinase activity;GO:0005524//ATP binding;GO:0033862//UMP kinase activity;GO:0004550//nucleoside diphosphate kinase activity;GO:0004127//cytidylate kinase activity	GO:0006165//nucleoside diphosphate phosphorylation;GO:0006233//dTDP biosynthetic process;GO:0006235//dTTP biosynthetic process;GO:0071222//cellular response to lipopolysaccharide;GO:0006227//dUDP biosynthetic process;GO:0009142//nucleoside triphosphate biosynthetic process	K13809//UMP-CMP kinase 2, mitochondrial [EC:2.7.4.14]	NP_997198.2//UMP-CMP kinase 2, mitochondrial isoform 1 precursor [Homo sapiens];NP_001243407.1//UMP-CMP kinase 2, mitochondrial isoform 3 precursor [Homo sapiens];NP_001243406.1//UMP-CMP kinase 2, mitochondrial isoform 2 precursor [Homo sapiens]	1//3;3//A2MP1
400629	1951	0.25	1.19	2.25096	0.000272404	Up	6.7973e-05	TEX19	NA	NA	NA	NA	XP_012511813.1//PREDICTED: testis-expressed protein 19.2-like [Propithecus coquereli]	3//A2MP1
100288797	3114	0.43	2.03	2.23907	4.04117e-07	Up	6.32208e-08	TMEM239	GO:0016021//integral component of membrane	NA	NA	K15322//tRNA-splicing endonuclease subunit Sen2 [EC:3.1.27.9];K15696//RING finger protein 113B;K17985//activating molecule in BECN1-regulated autophagy protein 1;K01064//wingless-type MMTV integration site family, member 9	BAC85208.1//unnamed protein product [Homo sapiens];NP_001305136.1//transmembrane protein 239 isoform 1 [Homo sapiens]	1//3;2//1
440093	1071	0.26	1.22	2.2303	0.012317	*	0.0043681	H3F3C	GO:0005719//nuclear euchromatin;GO:0000786//nucleosome	GO:0046982//protein heterodimerization activity;GO:0031492//nucleosomal DNA binding	GO:0006334//nucleosome assembly;GO:0030307//positive regulation of cell growth	K11253//histone H3	XP_007451114.1//PREDICTED: histone H3.3-like [Lipotes vexillifer]	2//1
3569	1197	0.68	3.14	2.20716	3.97977e-06	Up	7.245e-07	IL6	GO:0005788//endoplasmic reticulum lumen;GO:0005615//extracellular space;GO:0009897//external side of plasma membrane;GO:0005896//interleukin-6 receptor complex;GO:0005576//extracellular region;GO:0005737//cytoplasm	GO:0005138//interleukin-6 receptor binding;GO:0008083//growth factor activity;GO:0005125//cytokine activity	GO:0045079//negative regulation of chemokine biosynthetic process;GO:0002675//positive regulation of acute inflammatory response;GO:0045630//positive regulation of T-helper 2 cell differentiation;GO:0042102//positive regulation of T cell proliferation;GO:0071222//cellular response to lipopolysaccharide;GO:0071356//cellular response to tumor necrosis factor;GO:0042593//glucose homeostasis;GO:00457…	K05405//interleukin 6	XP_011729449.1//PREDICTED: interleukin-6 isoform X3 [Macaca nemestrina];XP_017830595.1//PREDICTED: interleukin-6 isoform X1 [Callithrix jacchus]	1//3;4
11067	2060	0.12	0.55	2.1964	0.0198685	*	0.0074479	DEPP1	GO:0005739//mitochondrion;GO:0005737//cytoplasm	NA	NA	NA	NP_008952.1//protein DEPP [Homo sapiens]	3//A2MP1
1154	2163	1.62	7.42	2.19543	8.1549e-24	Up	3.07838e-25	CISH	GO:0005829//cytosol;GO:0005622//intracellular;GO:0005886//plasma membrane;GO:0005737//cytoplasm	GO:0004860//protein kinase inhibitor activity	GO:0001558//regulation of cell growth;GO:0043687//post-translational protein modification;GO:0007205//protein kinase C-activating G-protein coupled receptor signaling pathway;GO:0016567//protein ubiquitination;GO:0046426//negative regulation of JAK-STAT cascade;GO:0035556//intracellular signal transduction;GO:0046627//negative regulation of insulin receptor signaling pathway;GO:0006469//negative …	K04701//cytokine inducible SH2-containing protein	NP_037456.5//cytokine-inducible SH2-containing protein isoform 1 [Homo sapiens];NP_659508.1//cytokine-inducible SH2-containing protein isoform 2 [Homo sapiens]	2//1;5
84159	7226	0.37	1.67	2.17425	3.04226e-18	Up	1.67216e-19	ARID5B	GO:0005634//nucleus;GO:0005654//nucleoplasm	GO:0003677//DNA binding;GO:0003713//transcription coactivator activity;GO:0000977//RNA polymerase II regulatory region sequence-specific DNA binding;GO:0044212//transcription regulatory region DNA binding;GO:0032452//histone demethylase activity;GO:0001227//transcriptional repressor activity, RNA polymerase II transcription regulatory region sequence-specific DNA binding	GO:0048008//platelet-derived growth factor receptor signaling pathway;GO:0001822//kidney development;GO:0006355//regulation of transcription, DNA-templated;GO:0008584//male gonad development;GO:0000122//negative regulation of transcription from RNA polymerase II promoter;GO:0009791//post-embryonic development;GO:0051091//positive regulation of DNA binding transcription factor activity;GO:0060021/…	K07874//Ras-related protein Rab-1A;K00844//hexokinase [EC:2.7.1.1];K19195//AT-rich interactive domain-containing protein 4B	NP_115575.1//AT-rich interactive domain-containing protein 5B isoform 1 [Homo sapiens];NP_001231567.1//AT-rich interactive domain-containing protein 5B isoform 2 [Homo sapiens]	1//3;2//1
23584	1299	0.06	0.27	2.16993	0.356395	*	0.217844	VSIG2	GO:0016020//membrane;GO:0005887//integral component of plasma membrane;GO:0016021//integral component of membrane	NA	NA	K06791//immunoglobulin superfamily, member 11	XP_010382927.1//PREDICTED: V-set and immunoglobulin domain-containing protein 2 [Rhinopithecus roxellana]	4;1//3
285195	3647	0.02	0.09	2.16993	0.356322	*	0.217844	SLC9A9	GO:0031902//late endosome membrane;GO:0016021//integral component of membrane;GO:0055037//recycling endosome;GO:0005886//plasma membrane	GO:0015386//potassium:proton antiporter activity;GO:0015385//sodium:proton antiporter activity	GO:0098719//sodium ion import across plasma membrane;GO:0006885//regulation of pH;GO:0051453//regulation of intracellular pH;GO:0071805//potassium ion transmembrane transport;GO:0006811//ion transport	K14725//solute carrier family 9 (sodium/hydrogen exchanger), member 9	NP_775924.1//sodium/hydrogen exchanger 9 [Homo sapiens]	3//A2MP1
339768	3631	0.02	0.09	2.16993	0.227016	*	0.124366	ESPNL	GO:0032426//stereocilium tip;GO:0005737//cytoplasm	GO:0051015//actin filament binding	GO:0007605//sensory perception of sound;GO:0051017//actin filament bundle assembly	K15503//serine/threonine-protein phosphatase 6 regulatory ankyrin repeat subunit B;K19721//collagen, type V/XI/XXIV/XXVII, alpha;K10466//kelch-like protein 30;K14211//elastin;K19720//collagen, type III, alpha	NP_919288.2//espin-like protein isoform 1 [Homo sapiens]	1//3;3//A2MP1
645426	1325	0.48	2.16	2.16993	4.01937e-05	Up	8.71106e-06	TMEM191C	GO:0016021//integral component of membrane	NA	NA	K06236//collagen, type I, alpha	NP_001193981.1//transmembrane protein 191C [Homo sapiens]	1//3
146183	2718	0.02	0.09	2.16993	0.53023	*	0.37379	OTOA	GO:0009986//cell surface;GO:0016324//apical plasma membrane;GO:0005576//extracellular region;GO:0005886//plasma membrane;GO:0031225//anchored component of membrane;GO:0005578//proteinaceous extracellular matrix	NA	GO:0007160//cell-matrix adhesion;GO:0006501//C-terminal protein lipidation;GO:0019226//transmission of nerve impulse;GO:0007605//sensory perception of sound	K20733//mesothelin	NP_733764.1//otoancorin isoform 2 [Homo sapiens];NP_001155155.1//otoancorin isoform 3 [Homo sapiens];NP_653273.3//otoancorin isoform 1 precursor [Homo sapiens]	1//3;3//A2MP1;2//1
3090	3071	0.13	0.58	2.15754	0.00182144	*	0.00053592	HIC1	GO:0005654//nucleoplasm;GO:0005829//cytosol;GO:0000785//chromatin	GO:0046872//metal ion binding;GO:0042826//histone deacetylase binding;GO:0043565//sequence-specific DNA binding;GO:0003700//DNA binding transcription factor activity;GO:0001227//transcriptional repressor activity, RNA polymerase II transcription regulatory region sequence-specific DNA binding	GO:0000122//negative regulation of transcription from RNA polymerase II promoter;GO:0008630//intrinsic apoptotic signaling pathway in response to DNA damage;GO:0006355//regulation of transcription, DNA-templated;GO:0030178//negative regulation of Wnt signaling pathway;GO:0007275//multicellular organism development;GO:0016055//Wnt signaling pathway;GO:0006351//transcription, DNA-templated;GO:00435…	K09228//KRAB domain-containing zinc finger protein	NP_001091672.1//hypermethylated in cancer 1 protein isoform 2 [Homo sapiens];XP_014973701.1//PREDICTED: hypermethylated in cancer 1 protein isoform X1 [Macaca mulatta]	1//3;3//A2MP1
10420	2973	0.11	0.49	2.15528	0.00761784	*	0.0025609	TESK2	GO:0005634//nucleus;GO:0005654//nucleoplasm;GO:0016604//nuclear body;GO:0005737//cytoplasm	GO:0004713//protein tyrosine kinase activity;GO:0004712//protein serine/threonine/tyrosine kinase activity;GO:0046872//metal ion binding;GO:0004674//protein serine/threonine kinase activity;GO:0005524//ATP binding;GO:0004672//protein kinase activity;GO:0004871//signal transducer activity	GO:0030036//actin cytoskeleton organization;GO:0006468//protein phosphorylation;GO:0035556//intracellular signal transduction;GO:0007283//spermatogenesis;GO:0048041//focal adhesion assembly	K08842//testis-specific kinase 2 [EC:2.7.12.1]	NP_009101.2//dual specificity testis-specific protein kinase 2 isoform 1 [Homo sapiens]	1//3;2//1
283710	1044	0.16	0.71	2.14975	0.084236	*	0.0382632	LOC283710	NA	NA	NA	NA	NP_001230467.1//uncharacterized protein LOC283710 [Homo sapiens]	2//1
1907	1168	0.71	3.15	2.14946	2.5026e-06	Up	4.41644e-07	EDN2	GO:0005615//extracellular space;GO:0005622//intracellular;GO:0005576//extracellular region	GO:0031708//endothelin B receptor binding;GO:0005179//hormone activity	GO:0001659//temperature homeostasis;GO:0019229//regulation of vasoconstriction;GO:0042310//vasoconstriction;GO:0007166//cell surface receptor signaling pathway;GO:0097009//energy homeostasis;GO:0014826//vein smooth muscle contraction;GO:0048016//inositol phosphate-mediated signaling;GO:0048246//macrophage chemotaxis;GO:0003058//hormonal regulation of the force of heart contraction;GO:0001516//pro…	K16367//endothelin-2	XP_524683.3//PREDICTED: endothelin-2 isoform X1 [Pan troglodytes]	4;1//3
286256	694	0.36	1.58	2.13386	0.0316459	*	0.0125858	LCN12	GO:0005576//extracellular region	GO:0001972//retinoic acid binding;GO:0005215//transporter activity	GO:0015909//long-chain fatty acid transport;GO:0006629//lipid metabolic process	K21129//lipocalin 2;K03999//complement component 8 subunit gamma;K11454//chromobox protein 7	NP_848631.2//epididymal-specific lipocalin-12 precursor [Homo sapiens]	3//A2MP1
375607	2953	0.03	0.13	2.11548	0.227042	*	0.124366	NAT16	NA	NA	NA	K10798//poly [ADP-ribose] polymerase [EC:2.4.2.30];K03129//transcription initiation factor TFIID subunit 4;K14456//2-acylglycerol O-acyltransferase 3 [EC:2.3.1.20 2.3.1.22]	EAW50202.1//FLJ39237 protein [Homo sapiens]	2//1
130940	1226	0.03	0.13	2.11548	0.355739	*	0.217844	CCDC148	NA	NA	NA	K12875//apoptotic chromatin condensation inducer in the nucleus	XP_009441804.2//PREDICTED: coiled-coil domain-containing protein 148 isoform X6 [Pan troglodytes];AAM49716.1//unknown [Homo sapiens];NP_620158.3//coiled-coil domain-containing protein 148 isoform 1 [Homo sapiens]	1//3;3//A2MP1
100128908	2590	0.03	0.13	2.11548	0.355594	*	0.217844	LMLN2	NA	NA	NA	K13539//leishmanolysin-like peptidase [EC:3.4.24.-]	NP_001341569.1//leishmanolysin like peptidase 2 precursor [Homo sapiens]	1//3
91319	3115	0.07	0.3	2.09954	0.255285	*	0.145062	DERL3	GO:0030176//integral component of endoplasmic reticulum membrane;GO:0048500//signal recognition particle;GO:0005785//signal recognition particle receptor complex	NA	GO:0018279//protein N-linked glycosylation via asparagine;GO:0030433//ubiquitin-dependent ERAD pathway;GO:1904153//negative regulation of retrograde protein transport, ER to cytosol;GO:0030968//endoplasmic reticulum unfolded protein response	K13989//Derlin-2/3	XP_019292971.1//PREDICTED: derlin-3 isoform X2 [Panthera pardus];XP_012309533.1//derlin-3 isoform X1 [Aotus nancymaae];XP_015102581.1//PREDICTED: derlin-3 isoform X5 [Vicugna pacos]	1//3;3//A2MP1;2//1
80833	2266	0.07	0.3	2.09954	0.131607	*	0.064963	APOL3	GO:0016020//membrane;GO:0005576//extracellular region;GO:0005737//cytoplasm	GO:0005319//lipid transporter activity;GO:0008289//lipid binding;GO:0004871//signal transducer activity	GO:0043123//positive regulation of I-kappaB kinase/NF-kappaB signaling;GO:0006869//lipid transport;GO:0042157//lipoprotein metabolic process;GO:0006954//inflammatory response	K14480//apolipoprotein L	NP_055164.1//apolipoprotein L3 isoform 2 [Homo sapiens];NP_663615.1//apolipoprotein L3 isoform 1 [Homo sapiens]	1//3;2//1
84519	1886	0.04	0.17	2.08746	0.355666	*	0.217844	ACRBP	GO:0005634//nucleus;GO:0005576//extracellular region;GO:0001669//acrosomal vesicle;GO:0002080//acrosomal membrane	NA	GO:0048240//sperm capacitation	K04574//neurofilament heavy polypeptide;K16751//C2 domain-containing protein 3	NP_115878.2//acrosin-binding protein precursor [Homo sapiens]	2//1
4665	2690	10.56	44.5	2.0752	1.14879e-167	Up	3.02048e-170	NAB2	GO:0005634//nucleus	GO:0003714//transcription corepressor activity;GO:0042802//identical protein binding;GO:0008134//transcription factor binding	GO:0045892//negative regulation of transcription, DNA-templated;GO:0007399//nervous system development;GO:0042552//myelination;GO:0001958//endochondral ossification;GO:0006351//transcription, DNA-templated;GO:0045682//regulation of epidermis development;GO:0016480//negative regulation of transcription from RNA polymerase III promoter;GO:0014037//Schwann cell differentiation;GO:0008283//cell proli…	NA	XP_020018846.1//NGFI-A-binding protein 2 [Castor canadensis]	1//3;3//A2MP1
2819	3083	0.05	0.21	2.07039	0.131623	*	0.064963	GPD1	GO:0070062//extracellular exosome;GO:0009331//glycerol-3-phosphate dehydrogenase complex;GO:0005829//cytosol;GO:0005739//mitochondrion	GO:0051287//NAD binding;GO:0042803//protein homodimerization activity;GO:0004368//glycerol-3-phosphate dehydrogenase activity;GO:0004367//glycerol-3-phosphate dehydrogenase [NAD+] activity	GO:0006127//glycerophosphate shuttle;GO:0046486//glycerolipid metabolic process;GO:0046168//glycerol-3-phosphate catabolic process;GO:0006094//gluconeogenesis;GO:0071356//cellular response to tumor necrosis factor;GO:0071320//cellular response to cAMP;GO:0006654//phosphatidic acid biosynthetic process;GO:0045821//positive regulation of glycolytic process	K00006//glycerol-3-phosphate dehydrogenase (NAD+) [EC:1.1.1.8]	XP_007179402.1//PREDICTED: glycerol-3-phosphate dehydrogenase [NAD(+)], cytoplasmic [Balaenoptera acutorostrata scammoni]	1//3;3//A2MP1
3274	3095	0.12	0.5	2.05889	0.0121094	*	0.0042831	HRH2	GO:0005887//integral component of plasma membrane;GO:0016021//integral component of membrane;GO:0005886//plasma membrane	GO:0004969//histamine receptor activity	GO:0008542//visual learning;GO:0001697//histamine-induced gastric acid secretion;GO:0048732//gland development;GO:0003382//epithelial cell morphogenesis;GO:0001698//gastrin-induced gastric acid secretion;GO:0048565//digestive tract development;GO:0007613//memory;GO:0045907//positive regulation of vasoconstriction;GO:1901998//toxin transport;GO:0006955//immune response;GO:0001696//gastric acid sec…	K04150//histamine receptor H2	NP_001124527.1//histamine H2 receptor isoform 1 [Homo sapiens];XP_018884165.1//PREDICTED: histamine H2 receptor isoform X3 [Gorilla gorilla gorilla]	1//3;2//1
84875	3548	0.2	0.83	2.05311	0.000104738	Up	2.4201e-05	PARP10	GO:0043231//intracellular membrane-bounded organelle;GO:0005634//nucleus;GO:0005730//nucleolus;GO:0005829//cytosol;GO:0005737//cytoplasm	GO:0070530//K63-linked polyubiquitin modification-dependent protein binding;GO:0003950//NAD+ ADP-ribosyltransferase activity	GO:0010847//regulation of chromatin assembly;GO:0033159//negative regulation of protein import into nucleus, translocation;GO:0034356//NAD biosynthesis via nicotinamide riboside salvage pathway;GO:0070212//protein poly-ADP-ribosylation;GO:0010629//negative regulation of gene expression;GO:0048147//negative regulation of fibroblast proliferation;GO:0045071//negative regulation of viral genome repl…	K15261//poly [ADP-ribose] polymerase 10/14/15 [EC:2.4.2.30]	NP_001304824.1//poly [ADP-ribose] polymerase 10 isoform 2 [Homo sapiens]	4;1//3
183	2587	0.09	0.37	2.03953	0.0497718	*	0.0210566	AGT	GO:0070062//extracellular exosome;GO:0005615//extracellular space;GO:0072562//blood microparticle;GO:0005829//cytosol;GO:0005576//extracellular region;GO:0005737//cytoplasm	GO:0031702//type 1 angiotensin receptor binding;GO:0008083//growth factor activity;GO:0031703//type 2 angiotensin receptor binding;GO:0004867//serine-type endopeptidase inhibitor activity;GO:0048018//receptor ligand activity;GO:0005179//hormone activity	GO:0032930//positive regulation of superoxide anion generation;GO:1905010//positive regulation of L-lysine import across plasma membrane;GO:0045777//positive regulation of blood pressure;GO:0071260//cellular response to mechanical stimulus;GO:1905589//positive regulation of L-arginine import across plasma membrane;GO:0003331//positive regulation of extracellular matrix constituent secretion;GO:00…	K09821//angiotensinogen	BAD93006.1//angiotensinogen precursor variant, partial [Homo sapiens]	3//A2MP1
8542	2884	4.09	16.57	2.0184	1.01858e-63	Up	1.02024e-65	APOL1	NA	NA	NA	K14480//apolipoprotein L	NP_663318.1//apolipoprotein L1 isoform b precursor [Homo sapiens];AAI42721.1//APOL1 protein, partial [Homo sapiens]	1//3;3//A2MP1;2//1
144347	2160	0.01	0.04	2	0.655932	*	0.499032	RFLNA	GO:0032432//actin filament bundle	GO:0031005//filamin binding	GO:1900158//negative regulation of bone mineralization involved in bone maturation;GO:0061182//negative regulation of chondrocyte development;GO:0048705//skeletal system morphogenesis;GO:0061572//actin filament bundle organization	NA	Q6ZTI6.3//RecName: Full=Refilin-A; AltName: Full=Regulator of filamin protein A; Short=RefilinA	4
266629	2230	0.01	0.04	2	0.655878	*	0.499032	SEC14L3	GO:0070062//extracellular exosome;GO:0005622//intracellular;GO:0016021//integral component of membrane	GO:0005215//transporter activity	NA	K21954//FYVE and coiled-coil domain-containing protein 1;K01019//galactosylceramide sulfotransferase [EC:2.8.2.11];K19625//retinaldehyde-binding protein 1;K17981//mitochondrial fission process protein 1	XP_002915610.1//PREDICTED: SEC14-like protein 3 [Ailuropoda melanoleuca]	1//3;4
55784	4358	0.01	0.04	2	0.227136	*	0.124517	MCTP2	GO:0016020//membrane;GO:0005654//nucleoplasm;GO:0005783//endoplasmic reticulum;GO:0005829//cytosol;GO:0016021//integral component of membrane	GO:0005509//calcium ion binding	GO:0007275//multicellular organism development;GO:0019722//calcium-mediated signaling	K20045//intersectin	NP_001153115.1//multiple C2 and transmembrane domain-containing protein 2 isoform 2 [Homo sapiens];XP_003268576.2//PREDICTED: multiple C2 and transmembrane domain-containing protein 2 isoform X1 [Nomascus leucogenys];XP_011520075.1//PREDICTED: multiple C2 and transmembrane domain-containing protein 2 isoform X4 [Homo sapiens]	1//3;3//A2MP1
84203	1972	0.01	0.04	2	0.655177	*	0.499032	TXNDC2	GO:0005623//cell;GO:0005737//cytoplasm	GO:0047134//protein-disulfide reductase activity;GO:0015035//protein disulfide oxidoreductase activity;GO:0016671//oxidoreductase activity, acting on a sulfur group of donors, disulfide as acceptor;GO:0004791//thioredoxin-disulfide reductase activity	GO:0006662//glycerol ether metabolic process;GO:0030154//cell differentiation;GO:0007275//multicellular organism development;GO:0034599//cellular response to oxidative stress;GO:0007283//spermatogenesis;GO:0045454//cell redox homeostasis	K03006//DNA-directed RNA polymerase II subunit RPB1 [EC:2.7.7.6]	NP_001091999.1//thioredoxin domain-containing protein 2 isoform 2 [Homo sapiens]	1//3;5
10990	1972	0.01	0.04	2	0.654746	*	0.499032	LILRB5	GO:0016021//integral component of membrane	GO:0004888//transmembrane signaling receptor activity	GO:0006952//defense response;GO:0007166//cell surface receptor signaling pathway;GO:0002250//adaptive immune response	K06512//leukocyte immunoglobulin-like receptor	NP_001074911.1//leukocyte immunoglobulin-like receptor subfamily B member 5 isoform 1 precursor [Homo sapiens];NP_001074912.1//leukocyte immunoglobulin-like receptor subfamily B member 5 isoform 3 precursor [Homo sapiens];NP_001291386.1//leukocyte immunoglobulin-like receptor subfamily B member 5 isoform 4 precursor [Homo sapiens];NP_006831.1//leukocyte immunoglobulin-like receptor subfamily B me…	1//3;4;2//1
120935	1972	0.01	0.04	2	0.654424	*	0.499032	CCDC38	GO:0005813//centrosome;GO:0005737//cytoplasm	NA	NA	K17455//fascin 1/2;K01468//imidazolonepropionase [EC:3.5.2.7];K20478//golgin subfamily B member 1;K04345//protein kinase A [EC:2.7.11.11]	NP_872302.2//coiled-coil domain-containing protein 38 [Homo sapiens]	2//1
2912	3364	0.01	0.04	2	0.654316	*	0.499032	GRM2	GO:0030425//dendrite;GO:0030424//axon;GO:0005622//intracellular;GO:0030054//cell junction;GO:0043005//neuron projection;GO:0005887//integral component of plasma membrane;GO:0042734//presynaptic membrane;GO:0016021//integral component of membrane;GO:0005886//plasma membrane	GO:0008066//glutamate receptor activity;GO:0005246//calcium channel regulator activity;GO:0001641//group II metabotropic glutamate receptor activity;GO:0004930//G-protein coupled receptor activity	GO:0051966//regulation of synaptic transmission, glutamatergic;GO:0007194//negative regulation of adenylate cyclase activity;GO:0007216//G-protein coupled glutamate receptor signaling pathway;GO:0007268//chemical synaptic transmission;GO:0014047//glutamate secretion	K04605//metabotropic glutamate receptor 2/3	XP_017810909.1//metabotropic glutamate receptor 2 isoform X1 [Papio anubis];BAD92401.1//glutamate receptor homolog, partial [Homo sapiens];XP_016796687.1//PREDICTED: metabotropic glutamate receptor 2 isoform X2 [Pan troglodytes]	1//3;4
4110	1892	0.01	0.04	2	0.653994	*	0.499032	MAGEA11	GO:0005654//nucleoplasm;GO:0016604//nuclear body;GO:0005829//cytosol	NA	NA	K12464//melanoma-associated antigen D1	NP_001011544.1//melanoma-associated antigen 11 isoform b [Homo sapiens];NP_005357.2//melanoma-associated antigen 11 isoform a [Homo sapiens]	1//3;4
1041	2583	0.03	0.12	2	0.356285	*	0.217844	CDSN	GO:0070062//extracellular exosome;GO:0001533//cornified envelope;GO:0005911//cell-cell junction;GO:0005576//extracellular region;GO:0005886//plasma membrane;GO:0030057//desmosome	GO:0042803//protein homodimerization activity	GO:0043589//skin morphogenesis;GO:0030216//keratinocyte differentiation;GO:0003336//corneocyte desquamation;GO:0070268//cornification;GO:0098609//cell-cell adhesion;GO:0007155//cell adhesion;GO:0008544//epidermis development;GO:1905716//negative regulation of cornification	K22022//mucin-21;K22020//mucin-19;K12374//arylsulfatase D/F/H [EC:3.1.6.-]	NP_001255.3//corneodesmosin precursor [Homo sapiens]	4
3882	2005	0.01	0.04	2	0.65378	*	0.499032	KRT32	GO:0070062//extracellular exosome;GO:0005829//cytosol;GO:0005882//intermediate filament	GO:0005198//structural molecule activity	GO:0008544//epidermis development;GO:0031424//keratinization;GO:0070268//cornification	K07604//type I keratin, acidic	NP_002269.3//keratin, type I cuticular Ha2 [Homo sapiens]	3//A2MP1
286204	5645	0.01	0.04	2	0.227058	*	0.124517	CRB2	GO:0070062//extracellular exosome;GO:0045121//membrane raft;GO:0016324//apical plasma membrane;GO:0043234//protein complex;GO:0016021//integral component of membrane	GO:0005509//calcium ion binding;GO:0019899//enzyme binding	GO:0010951//negative regulation of endopeptidase activity;GO:0010470//regulation of gastrulation;GO:0010718//positive regulation of epithelial to mesenchymal transition;GO:0030513//positive regulation of BMP signaling pathway;GO:0014028//notochord formation;GO:0001707//mesoderm formation;GO:0072358//cardiovascular system development;GO:0055111//ingression involved in gastrulation with mouth formi…	K16681//protein crumbs	NP_775960.4//protein crumbs homolog 2 precursor [Homo sapiens]	6
24141	1927	0.01	0.04	2	0.653191	*	0.499032	LAMP5	GO:0010008//endosome membrane;GO:0030054//cell junction;GO:0033116//endoplasmic reticulum-Golgi intermediate compartment membrane;GO:0032584//growth cone membrane;GO:0055038//recycling endosome membrane;GO:0031901//early endosome membrane;GO:0032590//dendrite membrane;GO:0030672//synaptic vesicle membrane;GO:0016021//integral component of membrane;GO:0005886//plasma membrane;GO:0030659//cytoplasm…	NA	NA	K09228//KRAB domain-containing zinc finger protein;K06528//lysosomal-associated membrane protein 1/2	NP_036393.1//lysosome-associated membrane glycoprotein 5 isoform 1 precursor [Homo sapiens];NP_001186826.1//lysosome-associated membrane glycoprotein 5 isoform 2 precursor [Homo sapiens]	1//3;3//A2MP1
5008	1876	0.01	0.04	2	0.652923	*	0.499032	OSM	GO:0005615//extracellular space;GO:0005622//intracellular;GO:0005576//extracellular region	GO:0008083//growth factor activity;GO:0005125//cytokine activity;GO:0005147//oncostatin-M receptor binding	GO:0050731//positive regulation of peptidyl-tyrosine phosphorylation;GO:0002675//positive regulation of acute inflammatory response;GO:0040008//regulation of growth;GO:0051781//positive regulation of cell division;GO:0045835//negative regulation of meiotic nuclear division;GO:0042531//positive regulation of tyrosine phosphorylation of STAT protein;GO:0008283//cell proliferation;GO:0008285//negati…	K05418//oncostatin M	NP_065391.1//oncostatin-M isoform 1 preproprotein [Homo sapiens]	1//3;5
7471	2284	0.01	0.04	2	0.652816	*	0.499032	WNT1	GO:0005788//endoplasmic reticulum lumen;GO:0005615//extracellular space;GO:0009986//cell surface;GO:0030666//endocytic vesicle membrane;GO:0005737//cytoplasm;GO:0005578//proteinaceous extracellular matrix	GO:0019904//protein domain specific binding;GO:0005125//cytokine activity;GO:0005102//receptor binding;GO:0044212//transcription regulatory region DNA binding;GO:0016015//morphogen activity;GO:0005109//frizzled binding	GO:0031100//animal organ regeneration;GO:0045747//positive regulation of Notch signaling pathway;GO:0022004//midbrain-hindbrain boundary maturation during brain development;GO:0021527//spinal cord association neuron differentiation;GO:0043568//positive regulation of insulin-like growth factor receptor signaling pathway;GO:0022408//negative regulation of cell-cell adhesion;GO:0001658//branching in…	K03209//wingless-type MMTV integration site family, member 1	NP_005421.1//proto-oncogene Wnt-1 precursor [Homo sapiens]	3//A2MP1
9547	1989	0.01	0.04	2	0.652763	*	0.499032	CXCL14	NA	NA	NA	K10033//C-X-C motif chemokine 14	EAW62211.1//hCG39697, isoform CRA_a, partial [Homo sapiens]	4
4168	3867	0.01	0.04	2	0.394952	*	0.249274	MCF2	GO:0016020//membrane;GO:0070062//extracellular exosome;GO:0005856//cytoskeleton;GO:0005829//cytosol	GO:0005085//guanyl-nucleotide exchange factor activity;GO:0005089//Rho guanyl-nucleotide exchange factor activity	GO:0043065//positive regulation of apoptotic process;GO:1990830//cellular response to leukemia inhibitory factor;GO:0016358//dendrite development;GO:0035023//regulation of Rho protein signal transduction;GO:0035556//intracellular signal transduction;GO:0051056//regulation of small GTPase mediated signal transduction	K20685//guanine nucleotide exchange factor MCF2	XP_005262470.1//PREDICTED: proto-oncogene DBL isoform X2 [Homo sapiens];NP_001165348.1//proto-oncogene DBL isoform d [Homo sapiens];NP_005360.3//proto-oncogene DBL isoform b [Homo sapiens];NP_001165350.1//proto-oncogene DBL isoform f [Homo sapiens];NP_001165349.1//proto-oncogene DBL isoform e [Homo sapiens]	4;1//3
9699	7097	0.01	0.04	2	0.22698	*	0.124517	RIMS2	GO:0070062//extracellular exosome;GO:0048786//presynaptic active zone;GO:0042734//presynaptic membrane;GO:0005622//intracellular;GO:0030054//cell junction	GO:0046872//metal ion binding;GO:0044325//ion channel binding;GO:0017137//Rab GTPase binding	GO:2000300//regulation of synaptic vesicle exocytosis;GO:0048791//calcium ion-regulated exocytosis of neurotransmitter;GO:0010628//positive regulation of gene expression;GO:0030073//insulin secretion;GO:0017156//calcium ion regulated exocytosis;GO:0097151//positive regulation of inhibitory postsynaptic potential;GO:2000463//positive regulation of excitatory postsynaptic potential;GO:0019933//cAMP…	K15297//regulating synaptic membrane exocytosis protein 2	NP_001335432.1//regulating synaptic membrane exocytosis protein 2 isoform x [Homo sapiens];NP_001335417.1//regulating synaptic membrane exocytosis protein 2 isoform i [Homo sapiens];NP_001335436.1//regulating synaptic membrane exocytosis protein 2 isoform bb [Homo sapiens];NP_001335434.1//regulating synaptic membrane exocytosis protein 2 isoform z [Homo sapiens];NP_001335433.1//regulating synapti…	4;1//3;2//1
442247	1900	0.01	0.04	2	0.652068	*	0.499032	RFPL4B	NA	GO:0046872//metal ion binding	NA	K12009//tripartite motif-containing protein 27 [EC:2.3.2.27];K10651//tripartite motif-containing protein 21 [EC:2.3.2.27]	NP_001013756.2//ret finger protein-like 4B [Homo sapiens]	2//1
56606	1874	0.01	0.04	2	0.651429	*	0.499032	SLC2A9	GO:0016021//integral component of membrane	NA	GO:0008643//carbohydrate transport	K08146//MFS transporter, SP family, solute carrier family 2 (facilitated glucose transporter), member 9	XP_008991848.2//PREDICTED: solute carrier family 2, facilitated glucose transporter member 9 isoform X2 [Callithrix jacchus];XP_016806815.1//PREDICTED: solute carrier family 2, facilitated glucose transporter member 9 isoform X4 [Pan troglodytes]	1//3;2//1
65997	1979	0.01	0.04	2	0.650366	*	0.499032	RASL11B	GO:0016020//membrane	GO:0005525//GTP binding;GO:0005160//transforming growth factor beta receptor binding;GO:0003924//GTPase activity	GO:0007165//signal transduction;GO:0030512//negative regulation of transforming growth factor beta receptor signaling pathway	K07853//Ras-like protein family member 11B	NP_076429.1//ras-like protein family member 11B [Homo sapiens]	2//1
220441	1805	0.01	0.04	2	0.650048	*	0.499032	RNF152	GO:0005765//lysosomal membrane;GO:0031301//integral component of organelle membrane;GO:0016021//integral component of membrane;GO:0005764//lysosome	GO:0031267//small GTPase binding;GO:0061630//ubiquitin protein ligase activity;GO:0046872//metal ion binding;GO:0016874//ligase activity;GO:0004842//ubiquitin-protein transferase activity	GO:0070534//protein K63-linked ubiquitination;GO:0070936//protein K48-linked ubiquitination;GO:0034198//cellular response to amino acid starvation;GO:0016567//protein ubiquitination;GO:0010508//positive regulation of autophagy;GO:1904262//negative regulation of TORC1 signaling;GO:0006915//apoptotic process;GO:0000209//protein polyubiquitination	K15705//E3 ubiquitin-protein ligase RNF152 [EC:2.3.2.27]	XP_020040697.1//E3 ubiquitin-protein ligase RNF152 [Castor canadensis]	2//1
89866	4347	0.01	0.04	2	0.393975	*	0.249274	SEC16B	GO:0043231//intracellular membrane-bounded organelle;GO:0005829//cytosol;GO:0005789//endoplasmic reticulum membrane;GO:0000139//Golgi membrane	NA	GO:0007031//peroxisome organization;GO:0048208//COPII vesicle coating;GO:0015031//protein transport;GO:0010628//positive regulation of gene expression;GO:0070863//positive regulation of protein exit from endoplasmic reticulum;GO:0016559//peroxisome fission;GO:0007029//endoplasmic reticulum organization	K20353//COPII coat assembly protein SEC16	NP_149118.2//protein transport protein Sec16B [Homo sapiens];AAH09106.1//SEC16B protein [Homo sapiens]	1//3;3//A2MP1
10164	2145	0.01	0.04	2	0.648831	*	0.499032	CHST4	GO:0031228//intrinsic component of Golgi membrane;GO:0016021//integral component of membrane;GO:0005802//trans-Golgi network;GO:0000139//Golgi membrane	GO:0008146//sulfotransferase activity;GO:0001517//N-acetylglucosamine 6-O-sulfotransferase activity	GO:0006790//sulfur compound metabolic process;GO:0006044//N-acetylglucosamine metabolic process;GO:0007267//cell-cell signaling;GO:0006477//protein sulfation;GO:0016266//O-glycan processing;GO:0006954//inflammatory response;GO:0007155//cell adhesion;GO:0018146//keratan sulfate biosynthetic process;GO:0006928//movement of cell or subcellular component;GO:0005975//carbohydrate metabolic process;GO:…	K04746//carbohydrate 6-sulfotransferase 4 [EC:2.8.2.-]	NP_005760.1//carbohydrate sulfotransferase 4 [Homo sapiens]	1//3;2//1
10841	1917	0.01	0.04	2	0.648778	*	0.499032	FTCD	GO:0070062//extracellular exosome;GO:0005783//endoplasmic reticulum;GO:0005793//endoplasmic reticulum-Golgi intermediate compartment;GO:0005737//cytoplasm;GO:0000139//Golgi membrane;GO:0005814//centriole;GO:0005829//cytosol;GO:0005794//Golgi apparatus;GO:0030868//smooth endoplasmic reticulum membrane	GO:0030412//formimidoyltetrahydrofolate cyclodeaminase activity;GO:0005542//folic acid binding;GO:0030409//glutamate formimidoyltransferase activity;GO:0008017//microtubule binding;GO:0030407//formimidoyltransferase activity	GO:0019557//histidine catabolic process to glutamate and formate;GO:0006760//folic acid-containing compound metabolic process;GO:0007010//cytoskeleton organization;GO:0035999//tetrahydrofolate interconversion;GO:0006548//histidine catabolic process;GO:0019556//histidine catabolic process to glutamate and formamide	K13990//glutamate formiminotransferase / formiminotetrahydrofolate cyclodeaminase [EC:2.1.2.5 4.3.1.4]	EAX09312.1//formiminotransferase cyclodeaminase, isoform CRA_d, partial [Homo sapiens];EAX09308.1//formiminotransferase cyclodeaminase, isoform CRA_a [Homo sapiens]	1//3;2//1
255877	3544	0.01	0.04	2	0.393546	*	0.249274	BCL6B	NA	GO:0003676//nucleic acid binding	NA	K09228//KRAB domain-containing zinc finger protein	KFV50562.1//B-cell lymphoma 6 protein, partial [Gavia stellata]	3//A2MP1
29999	1911	0.01	0.04	2	0.64804	*	0.499032	FSCN3	GO:0005856//cytoskeleton;GO:0005902//microvillus;GO:0030027//lamellipodium;GO:0005737//cytoplasm;GO:0030175//filopodium;GO:0001726//ruffle;GO:0031253//cell projection membrane;GO:0030426//growth cone;GO:0015629//actin cytoskeleton;GO:0031941//filamentous actin	GO:0051015//actin filament binding;GO:0030674//protein binding, bridging	GO:0007015//actin filament organization;GO:0016477//cell migration;GO:0009653//anatomical structure morphogenesis;GO:0007163//establishment or maintenance of cell polarity;GO:0051017//actin filament bundle assembly;GO:0007286//spermatid development	K17456//fascin 3	XP_011727897.1//PREDICTED: fascin-3 isoform X2 [Macaca nemestrina]	2//1
55089	3807	0.01	0.04	2	0.39343	*	0.249274	SLC38A4	GO:0005887//integral component of plasma membrane;GO:0016021//integral component of membrane;GO:0005886//plasma membrane	GO:0015293//symporter activity;GO:0015171//amino acid transmembrane transporter activity	GO:0006865//amino acid transport;GO:0003333//amino acid transmembrane transport;GO:0006814//sodium ion transport	K14991//solute carrier family 38 (sodium-coupled neutral amino acid transporter), member 4	NP_060488.2//sodium-coupled neutral amino acid transporter 4 [Homo sapiens]	1//3;4
7054	1898	0.01	0.04	2	0.647566	*	0.499032	TH	GO:0005790//smooth endoplasmic reticulum;GO:0030424//axon;GO:0005634//nucleus;GO:0031410//cytoplasmic vesicle;GO:0033162//melanosome membrane;GO:0005737//cytoplasm;GO:0043204//perikaryon;GO:0005829//cytosol;GO:0009898//cytoplasmic side of plasma membrane	GO:0016597//amino acid binding;GO:0005506//iron ion binding;GO:0004511//tyrosine 3-monooxygenase activity;GO:0008199//ferric iron binding;GO:0035240//dopamine binding;GO:0019899//enzyme binding	GO:0042423//catecholamine biosynthetic process;GO:0007617//mating behavior;GO:0007601//visual perception;GO:0042418//epinephrine biosynthetic process;GO:0045471//response to ethanol;GO:0015842//aminergic neurotransmitter loading into synaptic vesicle;GO:0008016//regulation of heart contraction;GO:0048596//embryonic camera-type eye morphogenesis;GO:0009653//anatomical structure morphogenesis;GO:00…	K00501//tyrosine 3-monooxygenase [EC:1.14.16.2]	NP_000351.2//tyrosine 3-monooxygenase isoform b [Homo sapiens];NP_954987.2//tyrosine 3-monooxygenase isoform c [Homo sapiens];NP_954986.2//tyrosine 3-monooxygenase isoform a [Homo sapiens]	3//A2MP1;2//1
154197	1859	0.01	0.04	2	0.647408	*	0.499032	PNLDC1	GO:0005783//endoplasmic reticulum;GO:0016021//integral component of membrane;GO:0005789//endoplasmic reticulum membrane	GO:0004535//poly(A)-specific ribonuclease activity;GO:0003723//RNA binding;GO:0046872//metal ion binding;GO:0003676//nucleic acid binding	GO:0000289//nuclear-transcribed mRNA poly(A) tail shortening;GO:0000184//nuclear-transcribed mRNA catabolic process, nonsense-mediated decay	K01148//poly(A)-specific ribonuclease [EC:3.1.13.4]	NP_775787.1//poly(A)-specific ribonuclease PNLDC1 isoform 2 precursor [Homo sapiens];NP_001258791.1//poly(A)-specific ribonuclease PNLDC1 isoform 1 [Homo sapiens]	1//3;2//1
57451	9458	0.01	0.04	2	0.226964	*	0.124366	TENM2	NA	NA	NA	K06252//tenascin	XP_022273430.1//teneurin-2 isoform X2 [Canis lupus familiaris]	1//3;2//1
5579	8014	0.01	0.04	2	0.127591	*	0.062198	PRKCB	GO:0070062//extracellular exosome;GO:0005634//nucleus;GO:0005654//nucleoplasm;GO:0005829//cytosol;GO:0005622//intracellular;GO:0005886//plasma membrane;GO:0005737//cytoplasm	GO:0042393//histone binding;GO:0035403//histone kinase activity (H3-T6 specific);GO:0005524//ATP binding;GO:0030374//ligand-dependent nuclear receptor transcription coactivator activity;GO:0004697//protein kinase C activity;GO:0005080//protein kinase C binding;GO:0004674//protein serine/threonine kinase activity;GO:0050681//androgen receptor binding;GO:0003682//chromatin binding;GO:0008270//zinc …	GO:0007077//mitotic nuclear envelope disassembly;GO:0050861//positive regulation of B cell receptor signaling pathway;GO:0030168//platelet activation;GO:0035556//intracellular signal transduction;GO:0045637//regulation of myeloid cell differentiation;GO:0035408//histone H3-T6 phosphorylation;GO:0006357//regulation of transcription from RNA polymerase II promoter;GO:0046627//negative regulation of…	K19662//classical protein kinase C beta type [EC:2.7.11.13]	XP_021082023.1//protein kinase C beta type [Mesocricetus auratus];NP_002729.2//protein kinase C beta type isoform 2 [Homo sapiens]	6;2//1
2165	2217	0.01	0.04	2	0.646201	*	0.499032	F13B	GO:0005576//extracellular region	NA	GO:0007596//blood coagulation	K03906//coagulation factor XIII B polypeptide	NP_001985.2//coagulation factor XIII B chain precursor [Homo sapiens]	2//1
1393	1854	0.01	0.04	2	0.646096	*	0.499032	CRHBP	GO:0030425//dendrite;GO:0005634//nucleus;GO:0005615//extracellular space;GO:0005874//microtubule;GO:0005622//intracellular;GO:0043204//perikaryon;GO:0043196//varicosity;GO:0030141//secretory granule;GO:0005767//secondary lysosome;GO:0031045//dense core granule;GO:0005576//extracellular region;GO:0005771//multivesicular body;GO:0043679//axon terminus	GO:0042277//peptide binding;GO:0051424//corticotropin-releasing hormone binding	GO:0033554//cellular response to stress;GO:0035690//cellular response to drug;GO:0071356//cellular response to tumor necrosis factor;GO:0051459//regulation of corticotropin secretion;GO:0071320//cellular response to cAMP;GO:2000310//regulation of NMDA receptor activity;GO:0097211//cellular response to gonadotropin-releasing hormone;GO:0071277//cellular response to calcium ion;GO:0007611//learning…	NA	NP_001873.2//corticotropin-releasing factor-binding protein precursor [Homo sapiens]	3//A2MP1
9248	2020	0.01	0.04	2	0.645887	*	0.499032	GPR50	GO:0005654//nucleoplasm;GO:0005887//integral component of plasma membrane;GO:0016021//integral component of membrane;GO:0005886//plasma membrane	GO:0042802//identical protein binding;GO:0008502//melatonin receptor activity;GO:0004930//G-protein coupled receptor activity	GO:0007186//G-protein coupled receptor signaling pathway;GO:0007267//cell-cell signaling	K04287//G protein-coupled receptor 50	NP_004215.2//melatonin-related receptor [Homo sapiens]	3//A2MP1
286234	4471	0.01	0.04	2	0.392809	*	0.249274	SPATA31E1	GO:0016021//integral component of membrane	NA	GO:0030154//cell differentiation;GO:0007283//spermatogenesis	NA	NP_849150.3//spermatogenesis-associated protein 31E1 [Homo sapiens]	4
7447	2014	0.01	0.04	2	0.645573	*	0.499032	VSNL1	NA	GO:0005509//calcium ion binding	NA	K19936//visinin-like protein 1	XP_012975277.1//visinin-like protein 1 isoform X1 [Mesocricetus auratus]	4
653509	2075	0.01	0.04	2	0.645364	*	0.499032	SFTPA1	NA	NA	NA	K10067//pulmonary surfactant-associated protein A;K06237//collagen, type IV, alpha	XP_019811710.1//PREDICTED: collagen alpha-5(IV) chain isoform X1 [Bos indicus];NP_001158117.1//pulmonary surfactant-associated protein A1 isoform 3 precursor [Homo sapiens]	4;1//3;2//1
1551	2099	0.01	0.04	2	0.645312	*	0.499032	CYP3A7	GO:0016021//integral component of membrane	GO:0020037//heme binding;GO:0005506//iron ion binding;GO:0016712//oxidoreductase activity, acting on paired donors, with incorporation or reduction of molecular oxygen, reduced flavin or flavoprotein as one donor, and incorporation of one atom of oxygen	NA	K17691//cytochrome P450 family 3 subfamily A polypeptide 7 [EC:1.14.14.1]	XP_016812378.1//PREDICTED: cytochrome P450, family 3, subfamily A, polypeptide 67 isoform X1 [Pan troglodytes]	4
55340	1895	0.01	0.04	2	0.644894	*	0.499032	GIMAP5	GO:0005783//endoplasmic reticulum;GO:0016021//integral component of membrane	GO:0005525//GTP binding	NA	K15261//poly [ADP-ribose] polymerase 10/14/15 [EC:2.4.2.30];K18626//trichohyalin	NP_001186506.1//GIMAP1-GIMAP5 protein isoform a [Homo sapiens]	4
81551	2234	0.01	0.04	2	0.644842	*	0.499032	STMN4	GO:0030424//axon;GO:0030426//growth cone;GO:0005794//Golgi apparatus;GO:0005737//cytoplasm;GO:0043005//neuron projection	GO:0015631//tubulin binding	GO:0031110//regulation of microtubule polymerization or depolymerization;GO:0051493//regulation of cytoskeleton organization;GO:0031175//neuron projection development;GO:0007019//microtubule depolymerization	K12012//tripartite motif-containing protein 35;K04381//stathmin	EDL35996.1//stathmin-like 4, isoform CRA_d [Mus musculus];NP_001069048.1//stathmin-4 [Bos taurus];NP_110422.2//stathmin-4 isoform 1 [Homo sapiens]	1//3;3//A2MP1
10742	2079	0.01	0.04	2	0.644425	*	0.499032	RAI2	NA	NA	GO:0009790//embryo development	K13096//splicing factor 4;K02367//glucuronyl/N-acetylglucosaminyl transferase EXT2 [EC:2.4.1.224 2.4.1.225]	NP_001166203.1//retinoic acid-induced protein 2 isoform 2 [Homo sapiens];NP_068557.3//retinoic acid-induced protein 2 isoform 1 [Homo sapiens]	4;1//3
129852	1921	0.01	0.04	2	0.644217	*	0.499032	C2orf73	NA	NA	NA	NA	NP_001093866.1//uncharacterized protein C2orf73 [Homo sapiens]	1//3
220136	1864	0.01	0.04	2	0.644113	*	0.499032	CFAP53	NA	NA	GO:0003341//cilium movement;GO:0060271//cilium assembly;GO:0007368//determination of left/right symmetry	K11589//methyl-CpG-binding domain protein 1;K05058//leukemia inhibitory factor receptor;K16811//trichoplein keratin filament-binding protein	XP_003827259.2//PREDICTED: cilia- and flagella-associated protein 53 [Pan paniscus]	4
8876	3844	0.02	0.08	2	0.355848	*	0.217844	VNN1	GO:0070062//extracellular exosome;GO:0016021//integral component of membrane;GO:0005576//extracellular region;GO:0005886//plasma membrane;GO:0031225//anchored component of membrane;GO:0035577//azurophil granule membrane	GO:0017159//pantetheine hydrolase activity	GO:1902176//negative regulation of oxidative stress-induced intrinsic apoptotic signaling pathway;GO:0006501//C-terminal protein lipidation;GO:0033089//positive regulation of T cell differentiation in thymus;GO:0002526//acute inflammatory response;GO:0006954//inflammatory response;GO:0006979//response to oxidative stress;GO:0098609//cell-cell adhesion;GO:0006928//movement of cell or subcellular c…	K08069//pantetheine hydrolase [EC:3.5.1.92]	NP_004657.2//pantetheinase precursor [Homo sapiens]	2//1
8572	2292	0.01	0.04	2	0.642762	*	0.499032	PDLIM4	GO:0005856//cytoskeleton;GO:0005634//nucleus;GO:0030027//lamellipodium;GO:0005737//cytoplasm;GO:0048471//perinuclear region of cytoplasm;GO:0001725//stress fiber;GO:0034777//recycling endosome lumen;GO:0043197//dendritic spine;GO:0045211//postsynaptic membrane;GO:0031905//early endosome lumen;GO:0031941//filamentous actin	GO:0046872//metal ion binding;GO:0051393//alpha-actinin binding;GO:0019903//protein phosphatase binding;GO:0042803//protein homodimerization activity	GO:0031532//actin cytoskeleton reorganization;GO:0098976//excitatory chemical synaptic transmission	K19867//LIM domain-binding protein 3	NP_001124499.1//PDZ and LIM domain protein 4 isoform 2 [Homo sapiens];NP_003678.2//PDZ and LIM domain protein 4 isoform 1 [Homo sapiens]	1//3;3//A2MP1
140691	1433	0.01	0.04	2	0.642503	*	0.499032	TRIM69	GO:0005634//nucleus;GO:0005829//cytosol;GO:0016607//nuclear speck;GO:0005737//cytoplasm	GO:0046872//metal ion binding;GO:0004842//ubiquitin-protein transferase activity	GO:0000209//protein polyubiquitination;GO:0006915//apoptotic process	K12034//tripartite motif-containing protein 69 [EC:2.3.2.27]	XP_017716518.1//PREDICTED: E3 ubiquitin-protein ligase TRIM69 isoform X4 [Rhinopithecus bieti];NP_892030.3//E3 ubiquitin-protein ligase TRIM69 isoform a [Homo sapiens];NP_542783.2//E3 ubiquitin-protein ligase TRIM69 isoform b [Homo sapiens];XP_017716517.1//PREDICTED: E3 ubiquitin-protein ligase TRIM69 isoform X3 [Rhinopithecus bieti];NP_001288075.1//E3 ubiquitin-protein ligase TRIM69 isoform e [H…	1//3;4
6005	1953	0.01	0.04	2	0.640902	*	0.499032	RHAG	GO:0016020//membrane;GO:0005887//integral component of plasma membrane;GO:0016021//integral component of membrane;GO:0005886//plasma membrane	GO:0008519//ammonium transmembrane transporter activity;GO:0022840//leak channel activity;GO:0035379//carbon dioxide transmembrane transporter activity;GO:0030506//ankyrin binding	GO:0015695//organic cation transport;GO:0060586//multicellular organismal iron ion homeostasis;GO:0015670//carbon dioxide transport;GO:0006873//cellular ion homeostasis;GO:0015696//ammonium transport;GO:0015701//bicarbonate transport;GO:0048821//erythrocyte development;GO:0072488//ammonium transmembrane transport;GO:0015672//monovalent inorganic cation transport	K06580//ammonium transporter Rh	NP_000315.2//ammonium transporter Rh type A [Homo sapiens]	2//1
254050	1934	0.01	0.04	2	0.640438	*	0.499032	LRRC43	NA	NA	NA	NA	XP_016874613.1//PREDICTED: leucine-rich repeat-containing protein 43 isoform X1 [Homo sapiens];NP_001091989.1//leucine-rich repeat-containing protein 43 isoform 1 [Homo sapiens]	1//3;4
85508	3594	0.01	0.04	2	0.391842	*	0.249274	SCRT2	NA	NA	NA	K09219//scratch	XP_016792752.1//PREDICTED: transcriptional repressor scratch 2 [Pan troglodytes]	3//A2MP1
5055	1924	0.01	0.04	2	0.640336	*	0.499032	SERPINB2	GO:0005615//extracellular space;GO:0005576//extracellular region;GO:0005886//plasma membrane;GO:0005737//cytoplasm	GO:0004867//serine-type endopeptidase inhibitor activity	GO:0042730//fibrinolysis;GO:0042060//wound healing;GO:0043066//negative regulation of apoptotic process;GO:0035722//interleukin-12-mediated signaling pathway	K19821//plasminogen activator inhibitor 2	NP_002566.1//plasminogen activator inhibitor 2 [Homo sapiens]	1//3;2//1
645027	2015	0.01	0.04	2	0.640078	*	0.499032	EVPLL	GO:0001533//cornified envelope	GO:0005198//structural molecule activity;GO:0019215//intermediate filament binding	GO:0008544//epidermis development	K10383//envoplakin	NP_001138599.1//envoplakin-like protein [Homo sapiens]	1//3
24	7326	0.01	0.04	2	0.35563	*	0.217844	ABCA4	GO:0016020//membrane;GO:0043231//intracellular membrane-bounded organelle;GO:0097381//photoreceptor disc membrane;GO:0005887//integral component of plasma membrane;GO:0016021//integral component of membrane	GO:0005524//ATP binding;GO:0090555//phosphatidylethanolamine-translocating ATPase activity;GO:0042626//ATPase activity, coupled to transmembrane movement of substances;GO:0005395//eye pigment precursor transporter activity;GO:0005215//transporter activity;GO:0016887//ATPase activity	GO:0006810//transport;GO:0055085//transmembrane transport;GO:0001523//retinoid metabolic process;GO:0007603//phototransduction, visible light;GO:0045332//phospholipid translocation;GO:0006649//phospholipid transfer to membrane;GO:0007601//visual perception;GO:0045494//photoreceptor cell maintenance	K05644//ATP-binding cassette, subfamily A (ABC1), member 4	NP_000341.2//retinal-specific ATP-binding cassette transporter [Homo sapiens]	2//1
719	3555	0.01	0.04	2	0.391804	*	0.249274	C3AR1	GO:0005887//integral component of plasma membrane;GO:0005623//cell;GO:0016021//integral component of membrane;GO:0035579//specific granule membrane;GO:0005886//plasma membrane;GO:0035577//azurophil granule membrane	GO:0004876//complement component C3a receptor activity;GO:0004930//G-protein coupled receptor activity	GO:0007200//phospholipase C-activating G-protein coupled receptor signaling pathway;GO:0007186//G-protein coupled receptor signaling pathway;GO:0030449//regulation of complement activation;GO:0090023//positive regulation of neutrophil chemotaxis;GO:0010575//positive regulation of vascular endothelial growth factor production;GO:0050900//leukocyte migration;GO:0010759//positive regulation of macro…	K04009//C3a anaphylatoxin chemotactic receptor	NP_004045.1//C3a anaphylatoxin chemotactic receptor [Homo sapiens]	1//3;3//A2MP1
158809	1949	0.01	0.04	2	0.639565	*	0.499032	MAGEB6	NA	NA	NA	K12464//melanoma-associated antigen D1	NP_775794.2//melanoma-associated antigen B6 [Homo sapiens]	2//1
344787	3210	0.05	0.2	2	0.203124	*	0.108696	ZNF860	NA	NA	NA	K09228//KRAB domain-containing zinc finger protein	XP_014987882.1//PREDICTED: LOW QUALITY PROTEIN: zinc finger protein 860 [Macaca mulatta]	2//1
8013	5635	0.45	1.79	1.99196	6.26535e-14	Up	4.76942e-15	NR4A3	NA	NA	NA	K08559//nuclear receptor subfamily 4 group A member 3	XP_017383295.1//PREDICTED: nuclear receptor subfamily 4 group A member 3 isoform X1 [Cebus capucinus imitator];AAB36006.1//steroid/thyroid orphan receptor homolog gene, partial [Homo sapiens]	3//A2MP1;2//1
161247	1064	0.08	0.31	1.9542	0.355957	*	0.217844	FITM1	NA	NA	NA	K09291//nucleoprotein TPR;K11801//WD repeat-containing protein 23	XP_005560985.1//PREDICTED: fat storage-inducing transmembrane protein 1 [Macaca fascicularis]	2//1
146556	1933	0.08	0.31	1.9542	0.0851398	*	0.038791	C16orf89	GO:0016020//membrane;GO:0070062//extracellular exosome;GO:0005829//cytosol	GO:0042803//protein homodimerization activity	NA	K12581//CCR4-NOT transcription complex subunit 7/8;K22069//LYR motif-containing protein 4;K11447//histone demethylase [EC:1.14.11.-];K01064//wingless-type MMTV integration site family, member 9	AAQ88847.1//SARG904 [Homo sapiens];EAW85242.1//hypothetical protein MGC45438, isoform CRA_a [Homo sapiens]	4;2//1
23066	4248	0.28	1.08	1.94753	5.66631e-07	Up	9.01346e-08	CAND2	GO:0005634//nucleus;GO:0005622//intracellular	GO:0017025//TBP-class protein binding	GO:0010265//SCF complex assembly;GO:0016567//protein ubiquitination;GO:0006351//transcription, DNA-templated;GO:0045893//positive regulation of transcription, DNA-templated	K17263//cullin-associated NEDD8-dissociated protein 1	XP_011839000.1//PREDICTED: cullin-associated NEDD8-dissociated protein 2 isoform X1 [Mandrillus leucophaeus];NP_036430.1//cullin-associated NEDD8-dissociated protein 2 isoform 2 [Homo sapiens]	1//3;2//1
3112	1388	0.06	0.23	1.9386	0.35614	*	0.217844	HLA-DOB	GO:0005765//lysosomal membrane;GO:0010008//endosome membrane;GO:0042613//MHC class II protein complex;GO:0005622//intracellular;GO:0016021//integral component of membrane;GO:0005764//lysosome	GO:0032395//MHC class II receptor activity;GO:0023026//MHC class II protein complex binding	GO:0019886//antigen processing and presentation of exogenous peptide antigen via MHC class II;GO:0002504//antigen processing and presentation of peptide or polysaccharide antigen via MHC class II;GO:0006955//immune response;GO:0002587//negative regulation of antigen processing and presentation of peptide antigen via MHC class II	K06752//major histocompatibility complex, class II	XP_004043832.1//PREDICTED: HLA class II histocompatibility antigen, DO beta chain [Gorilla gorilla gorilla]	3//A2MP1
5349	1380	0.06	0.23	1.9386	0.356067	*	0.217844	FXYD3	GO:0070062//extracellular exosome;GO:0005887//integral component of plasma membrane;GO:0016021//integral component of membrane;GO:0005886//plasma membrane	GO:0005216//ion channel activity;GO:0017080//sodium channel regulator activity;GO:0005254//chloride channel activity	GO:1903779//regulation of cardiac conduction;GO:0006813//potassium ion transport;GO:2000649//regulation of sodium ion transmembrane transporter activity;GO:0006821//chloride transport;GO:0034220//ion transmembrane transport;GO:0006814//sodium ion transport	K13361//FXYD domain-containing ion transport regulator 3	NP_001129481.1//FXYD domain-containing ion transport regulator 3 isoform 5 precursor [Homo sapiens];NP_001129479.1//FXYD domain-containing ion transport regulator 3 isoform 3 [Homo sapiens];AQN67652.1//FXYD domain-containing ion transport regulator 3 [Homo sapiens];XP_011525334.1//PREDICTED: FXYD domain-containing ion transport regulator 3 isoform X1 [Homo sapiens]	1//3;3//A2MP1;2//1
51129	1905	4.59	17.58	1.93737	1.62538e-41	Up	2.88974e-43	ANGPTL4	GO:0005615//extracellular space;GO:0072562//blood microparticle;GO:0005576//extracellular region;GO:0005578//proteinaceous extracellular matrix	GO:0042802//identical protein binding;GO:0004857//enzyme inhibitor activity	GO:0051005//negative regulation of lipoprotein lipase activity;GO:0030154//cell differentiation;GO:0001525//angiogenesis;GO:0051260//protein homooligomerization;GO:0043066//negative regulation of apoptotic process;GO:2000352//negative regulation of endothelial cell apoptotic process;GO:0001666//response to hypoxia;GO:0070328//triglyceride homeostasis;GO:0019216//regulation of lipid metabolic proc…	K08767//angiopoietin-like 4	AAQ88642.1//NL2 [Homo sapiens]	2//1
374918	771	0.54	2.06	1.93161	0.0114302	*	0.0040164	IGFL1	GO:0005615//extracellular space	NA	NA	NA	NP_940943.1//insulin growth factor-like family member 1 precursor [Homo sapiens]	1//3
79689	4532	0.13	0.49	1.91427	0.00280891	*	0.000861454	STEAP4	GO:0070062//extracellular exosome;GO:0005768//endosome;GO:0031901//early endosome membrane;GO:0005887//integral component of plasma membrane;GO:0005794//Golgi apparatus;GO:0016021//integral component of membrane;GO:0005886//plasma membrane;GO:0000139//Golgi membrane	GO:0008823//cupric reductase activity;GO:0046872//metal ion binding;GO:0052851//ferric-chelate reductase (NADPH) activity	GO:0055072//iron ion homeostasis;GO:0098706//ferric iron import across plasma membrane;GO:0045444//fat cell differentiation;GO:0015677//copper ion import	K19876//metalloreductase STEAP4 [EC:1.16.1.-]	NP_001192245.1//metalloreductase STEAP4 isoform 2 [Homo sapiens];NP_078912.2//metalloreductase STEAP4 isoform 1 [Homo sapiens]	1//3;3//A2MP1
389289	1280	1.59	5.98	1.91112	7.11608e-10	Up	7.88498e-11	ANXA2R	NA	GO:0004872//receptor activity	NA	NA	XP_004058948.1//PREDICTED: annexin-2 receptor [Gorilla gorilla gorilla]	2//1
6404	2573	0.19	0.71	1.90182	0.00440198	*	0.00140541	SELPLG	GO:0016020//membrane;GO:0005887//integral component of plasma membrane;GO:0044853//plasma membrane raft;GO:0016021//integral component of membrane;GO:0001931//uropod;GO:0005886//plasma membrane	GO:0005102//receptor binding;GO:0001618//virus receptor activity	GO:0007155//cell adhesion;GO:0071354//cellular response to interleukin-6;GO:0050900//leukocyte migration;GO:0050902//leukocyte adhesive activation;GO:0050901//leukocyte tethering or rolling	K06544//selectin P ligand	NP_001193538.1//P-selectin glycoprotein ligand 1 isoform 1 precursor [Homo sapiens]	4;1//3
23308	3013	0.93	3.47	1.89963	3.9321e-08	Up	5.3982e-09	ICOSLG	GO:0070062//extracellular exosome;GO:0016021//integral component of membrane;GO:0005886//plasma membrane	GO:0005102//receptor binding	GO:0042110//T cell activation;GO:0007165//signal transduction;GO:0031295//T cell costimulation;GO:0002250//adaptive immune response;GO:0006972//hyperosmotic response;GO:0006952//defense response;GO:0042113//B cell activation;GO:0042104//positive regulation of activated T cell proliferation	K06710//inducible T-cell co-stimulator ligand	XP_016883799.1//PREDICTED: ICOS ligand isoform X4 [Homo sapiens];NP_001269980.1//ICOS ligand isoform c precursor [Homo sapiens];BAA31628.1//KIAA0653 protein, partial [Homo sapiens]	1//3;5
8743	1943	0.11	0.41	1.89812	0.0842476	*	0.0382632	TNFSF10	GO:0070062//extracellular exosome;GO:0005615//extracellular space;GO:0005887//integral component of plasma membrane;GO:0016021//integral component of membrane;GO:0005576//extracellular region	GO:0005164//tumor necrosis factor receptor binding;GO:0005125//cytokine activity;GO:0042802//identical protein binding;GO:0008270//zinc ion binding;GO:0005102//receptor binding	GO:0043280//positive regulation of cysteine-type endopeptidase activity involved in apoptotic process;GO:0007165//signal transduction;GO:0032868//response to insulin;GO:0097296//activation of cysteine-type endopeptidase activity involved in apoptotic signaling pathway;GO:0007267//cell-cell signaling;GO:0007166//cell surface receptor signaling pathway;GO:0008584//male gonad development;GO:0006915/…	K04721//tumor necrosis factor ligand superfamily member 10	NP_003801.1//tumor necrosis factor ligand superfamily member 10 isoform 1 [Homo sapiens];EAW78467.1//tumor necrosis factor (ligand) superfamily, member 10, isoform CRA_c, partial [Homo sapiens];NP_001177872.1//tumor necrosis factor ligand superfamily member 10 isoform 3 [Homo sapiens]	1//3;3//A2MP1
445577	1154	0.2	0.74	1.88753	0.0522271	*	0.0222588	C9orf129	GO:0005634//nucleus	NA	GO:0035357//peroxisome proliferator activated receptor signaling pathway;GO:0045444//fat cell differentiation	NA	NP_001092278.1//putative uncharacterized protein C9orf129 [Homo sapiens]	1//3
3553	1498	0.16	0.59	1.88264	0.0775109	*	0.0348348	IL1B	GO:0070062//extracellular exosome;GO:0030141//secretory granule;GO:0005615//extracellular space;GO:0005829//cytosol;GO:0005576//extracellular region	GO:0019904//protein domain specific binding;GO:0005125//cytokine activity;GO:0005149//interleukin-1 receptor binding	GO:0071407//cellular response to organic cyclic compound;GO:0071260//cellular response to mechanical stimulus;GO:0035690//cellular response to drug;GO:0000187//activation of MAPK activity;GO:0007267//cell-cell signaling;GO:0006915//apoptotic process	K04519//interleukin 1 beta	EAW73607.1//interleukin 1, beta, isoform CRA_c [Homo sapiens]	2//1
64090	1449	0.06	0.22	1.87447	0.356249	*	0.217844	GAL3ST2	GO:0016020//membrane;GO:0032580//Golgi cisterna membrane;GO:0016021//integral component of membrane	GO:0008146//sulfotransferase activity;GO:0001733//galactosylceramide sulfotransferase activity	GO:0009247//glycolipid biosynthetic process	K09675//galactose-3-O-sulfotransferase 2 [EC:2.8.2.-]	NP_071417.2//galactose-3-O-sulfotransferase 2 [Homo sapiens]	2//1
1305	2816	0.03	0.11	1.87447	0.356176	*	0.217844	COL13A1	NA	NA	NA	K16617//collagen, type XIII, alpha	XP_005968572.1//PREDICTED: LOW QUALITY PROTEIN: collagen alpha-1(XIII) chain [Pantholops hodgsonii];XP_012618095.1//collagen alpha-1(XIII) chain isoform X7 [Microcebus murinus];XP_018891109.1//PREDICTED: collagen alpha-1(XIII) chain isoform X5 [Gorilla gorilla gorilla];XP_021799086.1//collagen alpha-1(XIII) chain isoform X2 [Papio anubis]	1//3;3//A2MP1
7544	4989	0.03	0.11	1.87447	0.203219	*	0.108696	ZFY	GO:0005654//nucleoplasm;GO:0005730//nucleolus	GO:0046872//metal ion binding;GO:0003677//DNA binding	GO:0006355//regulation of transcription, DNA-templated;GO:0007275//multicellular organism development;GO:0006351//transcription, DNA-templated	K09228//KRAB domain-containing zinc finger protein	NP_003402.2//zinc finger Y-chromosomal protein isoform 1 [Homo sapiens];XP_011529777.1//PREDICTED: zinc finger Y-chromosomal protein isoform X3 [Homo sapiens];NP_001138748.1//zinc finger Y-chromosomal protein isoform 3 [Homo sapiens]	1//3;3//A2MP1
3164	3040	31.54	115.21	1.86901	0	Up	0	NR4A1	GO:0005634//nucleus;GO:0005654//nucleoplasm;GO:0031965//nuclear membrane;GO:0005667//transcription factor complex;GO:0005829//cytosol	GO:0003707//steroid hormone receptor activity;GO:0003677//DNA binding;GO:0046982//protein heterodimerization activity;GO:0035259//glucocorticoid receptor binding;GO:0001077//transcriptional activator activity, RNA polymerase II proximal promoter sequence-specific DNA binding;GO:0042803//protein homodimerization activity;GO:0004879//nuclear receptor activity;GO:0043565//sequence-specific DNA bindi…	GO:0043154//negative regulation of cysteine-type endopeptidase activity involved in apoptotic process;GO:0071376//cellular response to corticotropin-releasing hormone stimulus;GO:0045786//negative regulation of cell cycle;GO:0035767//endothelial cell chemotaxis;GO:0035924//cellular response to vascular endothelial growth factor stimulus;GO:0061469//regulation of type B pancreatic cell proliferati…	K04465//nuclear receptor subfamily 4 group A member 1	XP_016874736.1//PREDICTED: nuclear receptor subfamily 4 group A member 1 isoform X2 [Homo sapiens];NP_001189163.1//nuclear receptor subfamily 4 group A member 1 isoform 3 [Homo sapiens]	4;1//3;2//1
3431	2112	2.01	7.31	1.86268	4.52041e-19	Up	2.31482e-20	SP110	GO:0005634//nucleus	GO:0046872//metal ion binding;GO:0003677//DNA binding;GO:0004871//signal transducer activity	GO:0006355//regulation of transcription, DNA-templated;GO:0006351//transcription, DNA-templated;GO:0016032//viral process	K15413//nuclear autoantigen Sp-100	NP_004500.3//sp110 nuclear body protein isoform a [Homo sapiens];NP_001171944.1//sp110 nuclear body protein isoform d [Homo sapiens];NP_536349.2//sp110 nuclear body protein isoform c [Homo sapiens];NP_004501.3//sp110 nuclear body protein isoform b [Homo sapiens]	1//3;3//A2MP1;2//1
4939	2807	0.08	0.29	1.85798	0.255201	*	0.145062	OAS2	GO:0016020//membrane;GO:0043231//intracellular membrane-bounded organelle;GO:0005654//nucleoplasm;GO:0005783//endoplasmic reticulum;GO:0005829//cytosol;GO:0005739//mitochondrion;GO:0005737//cytoplasm;GO:0048471//perinuclear region of cytoplasm	GO:0046872//metal ion binding;GO:0005524//ATP binding;GO:0008270//zinc ion binding;GO:0001730//2'-5'-oligoadenylate synthetase activity;GO:0016740//transferase activity;GO:0003725//double-stranded RNA binding	GO:0006401//RNA catabolic process;GO:0060333//interferon-gamma-mediated signaling pathway;GO:0060337//type I interferon signaling pathway;GO:0006486//protein glycosylation;GO:0051607//defense response to virus;GO:0006139//nucleobase-containing compound metabolic process;GO:0006955//immune response;GO:0006164//purine nucleotide biosynthetic process;GO:0009615//response to virus;GO:0018377//protein…	K14216//2'-5'-oligoadenylate synthetase [EC:2.7.7.84]	NP_001027903.1//2'-5'-oligoadenylate synthase 2 isoform 3 [Homo sapiens];NP_002526.2//2'-5'-oligoadenylate synthase 2 isoform 2 [Homo sapiens];EAW98026.1//2'-5'-oligoadenylate synthetase 2, 69/71kDa, isoform CRA_a [Homo sapiens]	1//3;2//1
93659	880	0.62	2.23	1.8467	0.00440111	*	0.00140541	CGB5	GO:0005576//extracellular region	GO:0005179//hormone activity	GO:0006357//regulation of transcription from RNA polymerase II promoter;GO:0016486//peptide hormone processing;GO:0007165//signal transduction;GO:0007267//cell-cell signaling;GO:0007292//female gamete generation;GO:0006915//apoptotic process	K10045//chorionic gonadotropin, beta polypeptide	Q6NT52.4//RecName: Full=Choriogonadotropin subunit beta variant 2; Flags: Precursor	1//3
9246	1285	24.63	88.46	1.84461	1.02116e-132	Up	4.47486e-135	UBE2L6	GO:0005654//nucleoplasm;GO:0005829//cytosol	GO:0043130//ubiquitin binding;GO:0005524//ATP binding;GO:0042296//ISG15 transferase activity;GO:0004842//ubiquitin-protein transferase activity	GO:0044267//cellular protein metabolic process;GO:0019985//translesion synthesis;GO:0032020//ISG15-protein conjugation;GO:0006464//cellular protein modification process;GO:0032480//negative regulation of type I interferon production;GO:0019941//modification-dependent protein catabolic process	K04553//ubiquitin-conjugating enzyme E2 L6 [EC:2.3.2.23]	EAW73755.1//ubiquitin-conjugating enzyme E2L 6, isoform CRA_a, partial [Homo sapiens];XP_017706859.1//PREDICTED: ubiquitin/ISG15-conjugating enzyme E2 L6 [Rhinopithecus bieti]	4;2//1
57402	1075	0.15	0.53	1.82103	0.203267	*	0.108696	S100A14	GO:0070062//extracellular exosome;GO:0016604//nuclear body;GO:0005829//cytosol;GO:0030054//cell junction;GO:0048471//perinuclear region of cytoplasm	GO:0005509//calcium ion binding;GO:0042379//chemokine receptor binding	GO:0071624//positive regulation of granulocyte chemotaxis;GO:0090026//positive regulation of monocyte chemotaxis;GO:0032496//response to lipopolysaccharide;GO:0042742//defense response to bacterium;GO:0055074//calcium ion homeostasis;GO:0034142//toll-like receptor 4 signaling pathway;GO:0006915//apoptotic process	NA	NP_065723.1//protein S100-A14 [Homo sapiens]	2//1
4837	1579	46.38	163.67	1.81922	7.57607e-295	Up	7.5884e-298	NNMT	GO:0005829//cytosol	GO:0030760//pyridine N-methyltransferase activity;GO:0008112//nicotinamide N-methyltransferase activity	GO:0031100//animal organ regeneration;GO:0042493//response to drug;GO:0034356//NAD biosynthesis via nicotinamide riboside salvage pathway;GO:0010243//response to organonitrogen compound;GO:0032259//methylation	K00541//nicotinamide N-methyltransferase [EC:2.1.1.1]	NP_006160.1//nicotinamide N-methyltransferase [Homo sapiens]	2//1
146325	2245	0.04	0.14	1.80735	0.356358	*	0.217844	PRR35	NA	NA	NA	K16628//collagen, type VII, alpha;K08582//calpain-15 [EC:3.4.22.-];K18808//toll-like receptor 13	NP_660313.1//proline-rich protein 35 [Homo sapiens]	2//1
885	759	0.22	0.77	1.80735	0.203196	*	0.108696	CCK	GO:0030425//dendrite;GO:0030424//axon;GO:0005615//extracellular space;GO:0043194//axon initial segment;GO:0043203//axon hillock;GO:0005576//extracellular region;GO:0043195//terminal bouton;GO:0043204//perikaryon	GO:0005184//neuropeptide hormone activity;GO:0005179//hormone activity	GO:0050731//positive regulation of peptidyl-tyrosine phosphorylation;GO:0007205//protein kinase C-activating G-protein coupled receptor signaling pathway;GO:0007165//signal transduction;GO:0042755//eating behavior;GO:0014049//positive regulation of glutamate secretion;GO:0051901//positive regulation of mitochondrial depolarization;GO:0032099//negative regulation of appetite;GO:0001662//behavioral…	K05226//cholecystokinin	NP_000720.1//cholecystokinin preproprotein [Homo sapiens]	2//1;5
5923	5382	0.02	0.07	1.80735	0.356103	*	0.217844	RASGRF1	GO:0030426//growth cone;GO:0005829//cytosol;GO:0005622//intracellular;GO:0005886//plasma membrane;GO:0043005//neuron projection	GO:0035254//glutamate receptor binding;GO:0005088//Ras guanyl-nucleotide exchange factor activity;GO:0005085//guanyl-nucleotide exchange factor activity;GO:0005089//Rho guanyl-nucleotide exchange factor activity	GO:0034976//response to endoplasmic reticulum stress;GO:0035556//intracellular signal transduction;GO:0043547//positive regulation of GTPase activity;GO:0007616//long-term memory;GO:2000310//regulation of NMDA receptor activity;GO:0046578//regulation of Ras protein signal transduction;GO:0008283//cell proliferation;GO:0046579//positive regulation of Ras protein signal transduction;GO:0007264//sma…	K04349//Ras-specific guanine nucleotide-releasing factor 1	NP_001139120.1//ras-specific guanine nucleotide-releasing factor 1 isoform 3 [Homo sapiens];AAA58417.1//CDC25 [Homo sapiens];NP_002882.3//ras-specific guanine nucleotide-releasing factor 1 isoform 1 [Homo sapiens]	1//3;4;2//1
10568	4164	0.02	0.07	1.80735	0.530466	*	0.37379	SLC34A2	GO:0005903//brush border;GO:0016324//apical plasma membrane;GO:0031526//brush border membrane;GO:0031982//vesicle;GO:0005737//cytoplasm;GO:0005887//integral component of plasma membrane;GO:0016021//integral component of membrane;GO:0005886//plasma membrane	GO:0042301//phosphate ion binding;GO:0005436//sodium:phosphate symporter activity;GO:0031402//sodium ion binding;GO:0015321//sodium-dependent phosphate transmembrane transporter activity	GO:0044267//cellular protein metabolic process;GO:0006817//phosphate ion transport;GO:0030643//cellular phosphate ion homeostasis;GO:0001701//in utero embryonic development;GO:0043627//response to estrogen	K14683//solute carrier family 34 (sodium-dependent phosphate cotransporter)	NP_001171469.1//sodium-dependent phosphate transport protein 2B isoform b [Homo sapiens];NP_006415.2//sodium-dependent phosphate transport protein 2B isoform a [Homo sapiens]	1//3;2//1
4776	4630	0.02	0.07	1.80735	0.35603	*	0.217844	NFATC4	GO:0005634//nucleus;GO:0005667//transcription factor complex;GO:0005829//cytosol;GO:0016607//nuclear speck	GO:0000978//RNA polymerase II proximal promoter sequence-specific DNA binding;GO:0003713//transcription coactivator activity;GO:0008134//transcription factor binding;GO:0001227//transcriptional repressor activity, RNA polymerase II transcription regulatory region sequence-specific DNA binding;GO:0001078//transcriptional repressor activity, RNA polymerase II proximal promoter sequence-specific DNA…	GO:0055001//muscle cell development;GO:0030178//negative regulation of Wnt signaling pathway;GO:0034644//cellular response to UV;GO:0032760//positive regulation of tumor necrosis factor production;GO:0032091//negative regulation of protein binding;GO:0033173//calcineurin-NFAT signaling cascade;GO:0045333//cellular respiration;GO:0008630//intrinsic apoptotic signaling pathway in response to DNA da…	K17334//nuclear factor of activated T-cells, cytoplasmic 4	NP_004545.2//nuclear factor of activated T-cells, cytoplasmic 4 isoform 2 [Homo sapiens];NP_001185896.1//nuclear factor of activated T-cells, cytoplasmic 4 isoform 5 [Homo sapiens];NP_001275731.1//nuclear factor of activated T-cells, cytoplasmic 4 isoform 6 [Homo sapiens];NP_001129494.1//nuclear factor of activated T-cells, cytoplasmic 4 isoform 1 [Homo sapiens];NP_001306972.1//nuclear factor of …	1//3;4;2//1
9379	6149	0.02	0.07	1.80735	0.530042	*	0.37379	NRXN2	GO:0043234//protein complex;GO:0098793//presynapse;GO:0016021//integral component of membrane;GO:0005886//plasma membrane	GO:0097109//neuroligin family protein binding;GO:0046872//metal ion binding;GO:0050839//cell adhesion molecule binding;GO:0004888//transmembrane signaling receptor activity;GO:0005246//calcium channel regulator activity	GO:0097116//gephyrin clustering involved in postsynaptic density assembly;GO:0035176//social behavior;GO:0007165//signal transduction;GO:0097104//postsynaptic membrane assembly;GO:0007416//synapse assembly;GO:0042297//vocal learning;GO:0007269//neurotransmitter secretion;GO:0097118//neuroligin clustering involved in postsynaptic membrane assembly;GO:0030534//adult behavior;GO:0007268//chemical sy…	K07377//neurexin	XP_004394041.1//PREDICTED: neurexin-2-beta isoform X1 [Odobenus rosmarus divergens];NP_620060.1//neurexin-2-beta isoform alpha-2 precursor [Homo sapiens];NP_620063.1//neurexin-2-beta isoform beta precursor [Homo sapiens]	3//A2MP1;2//1
56122	3973	0.02	0.07	1.80735	0.529666	*	0.37379	PCDHB14	GO:0005887//integral component of plasma membrane	GO:0005509//calcium ion binding	GO:0007416//synapse assembly;GO:0007155//cell adhesion;GO:0007156//homophilic cell adhesion via plasma membrane adhesion molecules;GO:0007268//chemical synaptic transmission	K16494//protocadherin beta	XP_002816041.3//PREDICTED: uncharacterized protein LOC100450339 [Pongo abelii]	3//A2MP1
390205	2230	0.04	0.14	1.80735	0.355775	*	0.217844	LRRC10B	NA	NA	NA	K16175//protein scribble;K17277//epidermal growth factor receptor kinase substrate 8	NP_001138549.1//leucine-rich repeat-containing protein 10B [Homo sapiens]	1//3
4973	2440	0.2	0.7	1.80735	0.0105185	*	0.0036598	OLR1	GO:0016020//membrane;GO:0043231//intracellular membrane-bounded organelle;GO:0070062//extracellular exosome;GO:0005654//nucleoplasm;GO:0043235//receptor complex;GO:0005887//integral component of plasma membrane;GO:0045121//membrane raft;GO:0016021//integral component of membrane;GO:0035579//specific granule membrane;GO:0005886//plasma membrane;GO:0070821//tertiary granule membrane	GO:0005041//low-density lipoprotein receptor activity;GO:0030246//carbohydrate binding;GO:0042802//identical protein binding	GO:0008015//blood circulation;GO:0007155//cell adhesion;GO:0006508//proteolysis;GO:0050900//leukocyte migration;GO:0043312//neutrophil degranulation;GO:0006954//inflammatory response	K08763//oxidised low-density lipoprotein receptor 1	NP_001166103.1//oxidized low-density lipoprotein receptor 1 isoform 2 [Homo sapiens];NP_001166104.1//oxidized low-density lipoprotein receptor 1 isoform 3 [Homo sapiens];NP_002534.1//oxidized low-density lipoprotein receptor 1 isoform 1 [Homo sapiens]	1//3;3//A2MP1
85441	8889	1.98	6.81	1.78215	6.04282e-61	Up	6.46878e-63	HELZ2	GO:0016020//membrane;GO:0005654//nucleoplasm	GO:0003723//RNA binding;GO:0046872//metal ion binding;GO:0003677//DNA binding;GO:0005524//ATP binding;GO:0030374//ligand-dependent nuclear receptor transcription coactivator activity;GO:0004386//helicase activity	GO:0045944//positive regulation of transcription from RNA polymerase II promoter;GO:0019216//regulation of lipid metabolic process;GO:0006351//transcription, DNA-templated	K16628//collagen, type VII, alpha	NP_208384.3//helicase with zinc finger domain 2 isoform 2 [Homo sapiens];XP_017736734.1//PREDICTED: helicase with zinc finger domain 2 isoform X2 [Rhinopithecus bieti]	3//A2MP1;2//1
639	5017	0.68	2.33	1.77672	5.66853e-14	Up	4.2938e-15	PRDM1	GO:0005634//nucleus;GO:0005737//cytoplasm	GO:0000978//RNA polymerase II proximal promoter sequence-specific DNA binding;GO:0042826//histone deacetylase binding;GO:1990841//promoter-specific chromatin binding;GO:0003676//nucleic acid binding;GO:0001078//transcriptional repressor activity, RNA polymerase II proximal promoter sequence-specific DNA binding	GO:1990654//sebum secreting cell proliferation;GO:0031665//negative regulation of lipopolysaccharide-mediated signaling pathway;GO:0032823//regulation of natural killer cell differentiation;GO:0001763//morphogenesis of a branching structure;GO:0009791//post-embryonic development;GO:0003170//heart valve development;GO:0035904//aorta development;GO:0060576//intestinal epithelial cell development;GO…	K09228//KRAB domain-containing zinc finger protein	XP_012293896.1//PR domain zinc finger protein 1 isoform X1 [Aotus nancymaae];XP_017399256.1//PREDICTED: PR domain zinc finger protein 1 isoform X3 [Cebus capucinus imitator]	3//A2MP1;2//1
151636	5768	5.86	20.05	1.77463	8.86296e-131	Up	3.93934e-133	DTX3L	GO:0005634//nucleus;GO:0005654//nucleoplasm;GO:0043234//protein complex;GO:0005829//cytosol;GO:0005764//lysosome;GO:0005737//cytoplasm	GO:0042393//histone binding;GO:0003723//RNA binding;GO:0097677//STAT family protein binding;GO:0004842//ubiquitin-protein transferase activity;GO:0046872//metal ion binding;GO:0004857//enzyme inhibitor activity;GO:0044389//ubiquitin-like protein ligase binding;GO:0008047//enzyme activator activity;GO:0019899//enzyme binding	GO:0070936//protein K48-linked ubiquitination;GO:0051444//negative regulation of ubiquitin-protein transferase activity;GO:0010390//histone monoubiquitination;GO:1902966//positive regulation of protein localization to early endosome;GO:1901666//positive regulation of NAD+ ADP-ribosyltransferase activity;GO:0035563//positive regulation of chromatin binding;GO:0042787//protein ubiquitination involv…	K06058//deltex [EC:2.3.2.27]	NP_612144.1//E3 ubiquitin-protein ligase DTX3L [Homo sapiens]	3//A2MP1
2243	2283	1.4	4.77	1.76856	1.35024e-12	Up	1.13943e-13	FGA	GO:0070062//extracellular exosome;GO:0005788//endoplasmic reticulum lumen;GO:0005577//fibrinogen complex;GO:0005615//extracellular space;GO:0072562//blood microparticle;GO:0009897//external side of plasma membrane;GO:0005938//cell cortex;GO:1903561//extracellular vesicle;GO:0031093//platelet alpha granule lumen;GO:0009986//cell surface;GO:0031091//platelet alpha granule;GO:0005576//extracellular …	GO:0050839//cell adhesion molecule binding;GO:0046872//metal ion binding;GO:0030674//protein binding, bridging;GO:0005198//structural molecule activity;GO:0005102//receptor binding	GO:0043687//post-translational protein modification;GO:0007596//blood coagulation;GO:0030168//platelet activation;GO:0045921//positive regulation of exocytosis;GO:0072377//blood coagulation, common pathway;GO:1900026//positive regulation of substrate adhesion-dependent cell spreading;GO:0044267//cellular protein metabolic process;GO:0002576//platelet degranulation;GO:0045907//positive regulation …	K03903//fibrinogen alpha chain	NP_068657.1//fibrinogen alpha chain isoform alpha precursor [Homo sapiens];NP_000499.1//fibrinogen alpha chain isoform alpha-E preproprotein [Homo sapiens]	4;3//A2MP1
5696	1390	6.64	22.62	1.76834	1.77152e-34	Up	3.9924e-36	PSMB8	NA	NA	NA	K02740//20S proteasome subunit beta 8 [EC:3.4.25.1]	XP_011727341.1//PREDICTED: proteasome subunit beta type-8 isoform X2 [Macaca nemestrina];XP_008992471.1//PREDICTED: LOW QUALITY PROTEIN: proteasome subunit beta type-8 [Callithrix jacchus]	4;3//A2MP1
8858	1489	0.16	0.54	1.75489	0.118414	*	0.0569014	PROZ	GO:0070062//extracellular exosome;GO:0005788//endoplasmic reticulum lumen;GO:0005615//extracellular space;GO:0005796//Golgi lumen	GO:0004252//serine-type endopeptidase activity;GO:0005509//calcium ion binding	GO:0030195//negative regulation of blood coagulation;GO:0007596//blood coagulation;GO:0006888//ER to Golgi vesicle-mediated transport;GO:0006465//signal peptide processing;GO:0017187//peptidyl-glutamic acid carboxylation	K01314//coagulation factor X [EC:3.4.21.6]	NP_003882.1//vitamin K-dependent protein Z isoform 2 precursor [Homo sapiens];XP_016876301.1//PREDICTED: vitamin K-dependent protein Z isoform X1 [Homo sapiens]	1//3;2//1
100288485	1494	0.16	0.54	1.75489	0.118398	*	0.0569014	MTRNR2L7	NA	NA	NA	NA	NA	1//3
64816	1404	0.11	0.37	1.75002	0.140025	*	0.0698898	CYP3A43	GO:0031090//organelle membrane;GO:0016021//integral component of membrane;GO:0005789//endoplasmic reticulum membrane	GO:0020037//heme binding;GO:0005506//iron ion binding;GO:0070330//aromatase activity;GO:0004497//monooxygenase activity;GO:0016712//oxidoreductase activity, acting on paired donors, with incorporation or reduction of molecular oxygen, reduced flavin or flavoprotein as one donor, and incorporation of one atom of oxygen	NA	K17689//cytochrome P450 family 3 subfamily A polypeptide 4 [EC:1.14.13.32 1.14.13.67 1.14.13.97 1.14.13.157 1.14.13.-];K07424//cytochrome P450 family 3 subfamily A [EC:1.14.14.1];K17690//cytochrome P450 family 3 subfamily A polypeptide 5 [EC:1.14.14.1];K17692//cytochrome P450 family 3 subfamily A polypeptide 43 [EC:1.14.14.1]	NP_001265850.1//cytochrome P450 3A43 isoform 4 [Homo sapiens];CAD91343.1//cytochrome P450 [Homo sapiens];EHH52028.1//hypothetical protein EGM_12392 [Macaca fascicularis];XP_011799240.1//PREDICTED: cytochrome P450 3A43 isoform X3 [Colobus angolensis palliatus]	1//3;4;3//A2MP1;2//1
27035	2382	0.03	0.1	1.73697	0.531457	*	0.37379	NOX1	GO:0071438//invadopodium membrane;GO:0043020//NADPH oxidase complex;GO:0016021//integral component of membrane;GO:0030054//cell junction;GO:0005886//plasma membrane;GO:0005769//early endosome	GO:0050661//NADP binding;GO:0046872//metal ion binding;GO:0048365//Rac GTPase binding;GO:0030171//voltage-gated proton channel activity;GO:0016175//superoxide-generating NADPH oxidase activity	GO:0006801//superoxide metabolic process;GO:0008217//regulation of blood pressure;GO:0046330//positive regulation of JNK cascade;GO:0051454//intracellular pH elevation;GO:0006739//NADP metabolic process;GO:0016477//cell migration;GO:0010575//positive regulation of vascular endothelial growth factor production;GO:0055114//oxidation-reduction process;GO:1990451//cellular stress response to acidic p…	K08008//NADPH oxidase 1	XP_010378484.1//PREDICTED: NADPH oxidase 1 isoform X1 [Rhinopithecus roxellana];XP_010378486.1//PREDICTED: NADPH oxidase 1 isoform X3 [Rhinopithecus roxellana];XP_010378485.1//PREDICTED: NADPH oxidase 1 isoform X2 [Rhinopithecus roxellana]	4;1//3;2//1
254268	3063	0.03	0.1	1.73697	0.356213	*	0.217844	AKNAD1	NA	NA	NA	K21404//AT-hook-containing transcription factor	NP_689976.2//protein AKNAD1 [Homo sapiens]	4
6402	2442	0.03	0.1	1.73697	0.53056	*	0.37379	SELL	GO:0030667//secretory granule membrane;GO:0005887//integral component of plasma membrane;GO:0009897//external side of plasma membrane;GO:0016021//integral component of membrane;GO:0005886//plasma membrane	GO:0002020//protease binding;GO:0050839//cell adhesion molecule binding;GO:0030246//carbohydrate binding;GO:0008201//heparin binding;GO:0043208//glycosphingolipid binding	GO:0033198//response to ATP;GO:0007155//cell adhesion;GO:0050900//leukocyte migration;GO:0043312//neutrophil degranulation;GO:0050776//regulation of immune response	K06495//selectin, lymphocyte	NP_000646.2//L-selectin precursor [Homo sapiens]	4
340393	1145	0.36	1.2	1.73697	0.0452561	*	0.0189025	TMEM249	GO:0016021//integral component of membrane	NA	NA	K10272//F-box and leucine-rich repeat protein 6	NP_001239331.1//transmembrane protein 249 isoform 1 [Homo sapiens];XP_008000253.1//PREDICTED: LOW QUALITY PROTEIN: transmembrane protein 249 [Chlorocebus sabaeus];NP_001239333.1//transmembrane protein 249 isoform 2 [Homo sapiens]	1//3;2//1
27065	2418	0.03	0.1	1.73697	0.530089	*	0.37379	NSG1	GO:0030425//dendrite;GO:0005634//nucleus;GO:0005783//endoplasmic reticulum;GO:0005770//late endosome;GO:0005737//cytoplasm;GO:0000139//Golgi membrane;GO:0005768//endosome;GO:0032588//trans-Golgi network membrane;GO:0098845//postsynaptic endosome;GO:0016021//integral component of membrane;GO:0016328//lateral plasma membrane;GO:0055037//recycling endosome;GO:0005769//early endosome;GO:0045211//post…	GO:0005102//receptor binding;GO:0032051//clathrin light chain binding	GO:0099627//neurotransmitter receptor cycle;GO:0001881//receptor recycling;GO:0016197//endosomal transport;GO:0098814//spontaneous synaptic transmission;GO:1900271//regulation of long-term synaptic potentiation;GO:0001921//positive regulation of receptor recycling;GO:0007212//dopamine receptor signaling pathway;GO:0006915//apoptotic process;GO:0042982//amyloid precursor protein metabolic process;…	K10955//mucin-2;K15493//neuron-specific vesicular protein calcyon;K19582//lipid phosphate phosphatase-related protein type 3/4	EAW82430.1//DNA segment on chromosome 4 (unique) 234 expressed sequence, isoform CRA_a [Homo sapiens]	4;1//3
134121	2460	0.03	0.1	1.73697	0.529807	*	0.37379	C5orf49	NA	NA	NA	K09291//nucleoprotein TPR	XP_003899537.1//uncharacterized protein C5orf49 homolog [Papio anubis]	2//1
50619	2320	0.03	0.1	1.73697	0.529713	*	0.37379	DEF6	GO:0016020//membrane;GO:0005856//cytoskeleton;GO:0005654//nucleoplasm;GO:0005829//cytosol;GO:0005886//plasma membrane;GO:0048471//perinuclear region of cytoplasm;GO:0030175//filopodium	NA	NA	K20072//switch-associated protein 70	XP_005553287.1//PREDICTED: differentially expressed in FDCP 6 homolog isoform X1 [Macaca fascicularis]	3//A2MP1
391104	1014	0.16	0.53	1.72792	0.303867	*	0.178736	VHLL	GO:0005929//cilium;GO:0005634//nucleus;GO:0005654//nucleoplasm;GO:0031462//Cul2-RING ubiquitin ligase complex;GO:0005730//nucleolus;GO:0030891//VCB complex	GO:0061630//ubiquitin protein ligase activity;GO:0032403//protein complex binding	GO:0006607//NLS-bearing protein import into nucleus;GO:0006582//melanin metabolic process;GO:0016567//protein ubiquitination;GO:0010629//negative regulation of gene expression;GO:0043534//blood vessel endothelial cell migration;GO:0003309//type B pancreatic cell differentiation;GO:0061073//ciliary body morphogenesis;GO:0010498//proteasomal protein catabolic process;GO:0045602//negative regulation…	K03871//von Hippel-Lindau disease tumor supressor	NP_001004319.1//von Hippel-Lindau-like protein [Homo sapiens]	2//1
10346	3099	0.1	0.33	1.72247	0.0692726	*	0.0305686	TRIM22	GO:0005634//nucleus;GO:0005654//nucleoplasm;GO:0016604//nuclear body;GO:0005829//cytosol;GO:0016607//nuclear speck;GO:0015030//Cajal body;GO:0005737//cytoplasm	GO:0003714//transcription corepressor activity;GO:0030674//protein binding, bridging;GO:0008270//zinc ion binding;GO:0016740//transferase activity;GO:0003700//DNA binding transcription factor activity;GO:0019901//protein kinase binding	GO:0060333//interferon-gamma-mediated signaling pathway;GO:0006355//regulation of transcription, DNA-templated;GO:0070206//protein trimerization;GO:0051092//positive regulation of NF-kappaB transcription factor activity;GO:0016567//protein ubiquitination;GO:0051607//defense response to virus;GO:0006351//transcription, DNA-templated;GO:0016032//viral process;GO:0010508//positive regulation of auto…	K11999//tripartite motif-containing protein 6/22/34	NP_001186502.1//E3 ubiquitin-protein ligase TRIM22 isoform 2 [Homo sapiens];NP_006065.2//E3 ubiquitin-protein ligase TRIM22 isoform 1 [Homo sapiens]	1//3;4
6004	2432	0.07	0.23	1.71621	0.203172	*	0.108696	RGS16	GO:0031224//intrinsic component of membrane;GO:0005886//plasma membrane;GO:0005737//cytoplasm	GO:0005516//calmodulin binding;GO:0005096//GTPase activator activity	GO:0007186//G-protein coupled receptor signaling pathway;GO:0008277//regulation of G-protein coupled receptor protein signaling pathway;GO:0009968//negative regulation of signal transduction;GO:0007601//visual perception;GO:0043547//positive regulation of GTPase activity	K16449//regulator of G-protein signaling	NP_002919.3//regulator of G-protein signaling 16 [Homo sapiens]	3//A2MP1
9021	2737	23.63	76.88	1.70199	1.1046e-221	Up	1.72875e-224	SOCS3	GO:0005829//cytosol;GO:0005622//intracellular;GO:0005737//cytoplasm	GO:0004860//protein kinase inhibitor activity;GO:0001784//phosphotyrosine residue binding	GO:0043687//post-translational protein modification;GO:0007259//JAK-STAT cascade;GO:0040008//regulation of growth;GO:0016567//protein ubiquitination;GO:0060708//spongiotrophoblast differentiation;GO:0050728//negative regulation of inflammatory response;GO:0042532//negative regulation of tyrosine phosphorylation of STAT protein;GO:0001932//regulation of protein phosphorylation;GO:0046627//negative…	K04696//suppressor of cytokine signaling 3	OWK15009.1//SOCS3 [Cervus elaphus hippelaphus]	4
339145	1921	0.04	0.13	1.70044	0.531315	*	0.37379	FAM92B	GO:0005814//centriole;GO:0042995//cell projection	NA	GO:0030030//cell projection organization	K15421//secretion-regulating guanine nucleotide exchange factor;K02258//cytochrome c oxidase assembly protein subunit 11;K10837//O-phosphoseryl-tRNA(Sec) kinase [EC:2.7.1.164]	NP_940893.1//protein FAM92B [Homo sapiens]	2//1
219285	6541	0.24	0.78	1.70044	1.69131e-06	Up	2.9032e-07	SAMD9L	GO:0005769//early endosome	NA	GO:0034058//endosomal vesicle fusion	NA	NP_689916.2//sterile alpha motif domain-containing protein 9-like [Homo sapiens]	4;1//3;2//1
1470	694	0.12	0.39	1.70044	0.530985	*	0.37379	CST2	GO:0005615//extracellular space	GO:0002020//protease binding;GO:0004869//cysteine-type endopeptidase inhibitor activity	GO:2000117//negative regulation of cysteine-type endopeptidase activity;GO:0001580//detection of chemical stimulus involved in sensory perception of bitter taste	K13898//cystatin-SA	NP_001313.1//cystatin-SA precursor [Homo sapiens]	2//1
6861	1823	0.27	0.87	1.68806	0.0159974	*	0.00583552	SYT5	GO:1990769//proximal neuron projection;GO:0030054//cell junction;GO:0048471//perinuclear region of cytoplasm;GO:0043025//neuronal cell body;GO:0055038//recycling endosome membrane;GO:0030672//synaptic vesicle membrane;GO:0031045//dense core granule;GO:0016021//integral component of membrane;GO:0005886//plasma membrane	GO:0005544//calcium-dependent phospholipid binding;GO:0030276//clathrin binding;GO:0005509//calcium ion binding;GO:0046982//protein heterodimerization activity;GO:0019905//syntaxin binding;GO:0001786//phosphatidylserine binding;GO:0005546//phosphatidylinositol-4,5-bisphosphate binding	GO:0006906//vesicle fusion;GO:0048488//synaptic vesicle endocytosis;GO:0048791//calcium ion-regulated exocytosis of neurotransmitter;GO:0007268//chemical synaptic transmission;GO:0017158//regulation of calcium ion-dependent exocytosis	K19905//synaptotagmin-5	NP_003171.2//synaptotagmin-5 isoform 1 [Homo sapiens];XP_018871641.1//PREDICTED: synaptotagmin-5 isoform X3 [Gorilla gorilla gorilla]	1//3;2//1
6543	5111	0.09	0.29	1.68806	0.0239994	*	0.00922326	SLC8A2	GO:0016323//basolateral plasma membrane;GO:0005887//integral component of plasma membrane;GO:0043197//dendritic spine;GO:0005886//plasma membrane;GO:0043204//perikaryon	GO:0046872//metal ion binding;GO:0005432//calcium:sodium antiporter activity;GO:0005516//calmodulin binding	GO:1903779//regulation of cardiac conduction;GO:0070588//calcium ion transmembrane transport;GO:0035725//sodium ion transmembrane transport;GO:0007154//cell communication;GO:0007612//learning;GO:0006811//ion transport;GO:0007613//memory;GO:0060291//long-term synaptic potentiation;GO:0048172//regulation of short-term neuronal synaptic plasticity;GO:0006874//cellular calcium ion homeostasis	K05849//solute carrier family 8 (sodium/calcium exchanger)	XP_007995551.1//PREDICTED: sodium/calcium exchanger 2 isoform X1 [Chlorocebus sabaeus]	2//1
1052	1269	24.11	77.66	1.68754	1.023e-100	Up	6.01992e-103	CEBPD	GO:0005654//nucleoplasm	GO:0000978//RNA polymerase II proximal promoter sequence-specific DNA binding;GO:0046982//protein heterodimerization activity;GO:0001077//transcriptional activator activity, RNA polymerase II proximal promoter sequence-specific DNA binding;GO:0042803//protein homodimerization activity	GO:0045892//negative regulation of transcription, DNA-templated;GO:0002244//hematopoietic progenitor cell differentiation;GO:0045444//fat cell differentiation;GO:0048839//inner ear development;GO:0045669//positive regulation of osteoblast differentiation;GO:0006366//transcription from RNA polymerase II promoter	K10050//CCAAT/enhancer binding protein (C/EBP), delta	NP_005186.2//CCAAT/enhancer-binding protein delta [Homo sapiens]	3//A2MP1
374897	1153	0.56	1.8	1.6845	0.0125793	*	0.00447372	SBSN	GO:0031012//extracellular matrix;GO:0070062//extracellular exosome	NA	NA	K18626//trichohyalin	NP_001159506.1//suprabasin isoform 1 precursor [Homo sapiens];NP_001159507.1//suprabasin isoform 3 precursor [Homo sapiens];NP_940940.1//suprabasin isoform 2 precursor [Homo sapiens]	1//3;3//A2MP1
10335	6280	0.05	0.16	1.67807	0.0497645	*	0.0210566	MRVI1	GO:0031095//platelet dense tubular network membrane;GO:0016021//integral component of membrane;GO:0005789//endoplasmic reticulum membrane;GO:0016529//sarcoplasmic reticulum;GO:0048471//perinuclear region of cytoplasm	NA	NA	K12337//inositol 1,4,5-triphosphate receptor-associated cGMP kinase substrate	NP_569056.4//protein MRVI1 isoform d [Homo sapiens];BAH13268.1//unnamed protein product [Homo sapiens];NP_001193809.1//protein MRVI1 isoform e [Homo sapiens];NP_001092049.2//protein MRVI1 isoform a [Homo sapiens]	1//3;3//A2MP1;2//1
401551	1275	0.06	0.19	1.66297	0.529619	*	0.37379	WDR38	NA	NA	NA	K19760//dynein assembly factor with WDR repeat domains 1;K18643//katanin p80 WD40 repeat-containing subunit B1;K16482//centriolar protein POC1	NP_001263305.1//WD repeat-containing protein 38 isoform 4 [Homo sapiens];XP_003918857.2//WD repeat-containing protein 38 isoform X4 [Papio anubis]	1//3;2//1
51339	3766	0.12	0.38	1.66297	0.0356519	*	0.0144402	DACT1	GO:0005634//nucleus;GO:0005654//nucleoplasm;GO:0005829//cytosol;GO:0030877//beta-catenin destruction complex;GO:0030054//cell junction;GO:0045202//synapse;GO:0005737//cytoplasm	GO:0005080//protein kinase C binding;GO:0051018//protein kinase A binding;GO:0042826//histone deacetylase binding;GO:0001085//RNA polymerase II transcription factor binding;GO:0070097//delta-catenin binding;GO:0008013//beta-catenin binding	GO:2000095//regulation of Wnt signaling pathway, planar cell polarity pathway;GO:0030178//negative regulation of Wnt signaling pathway;GO:0032092//positive regulation of protein binding;GO:2000134//negative regulation of G1/S transition of mitotic cell cycle;GO:0090090//negative regulation of canonical Wnt signaling pathway;GO:0000122//negative regulation of transcription from RNA polymerase II p…	K22154//dapper	XP_007985007.1//PREDICTED: dapper homolog 1 isoform X1 [Chlorocebus sabaeus];XP_007985008.1//PREDICTED: dapper homolog 1 isoform X2 [Chlorocebus sabaeus]	1//3;5
924	1318	0.06	0.19	1.66297	0.529243	*	0.37379	CD7	GO:0016020//membrane;GO:0070062//extracellular exosome;GO:0016021//integral component of membrane;GO:0005886//plasma membrane	GO:0004872//receptor activity	GO:0042110//T cell activation;GO:0007169//transmembrane receptor protein tyrosine kinase signaling pathway;GO:0006955//immune response;GO:0048873//homeostasis of number of cells within a tissue;GO:0002250//adaptive immune response	K06457//T-cell surface glycoprotein CD7	NP_006128.1//T-cell antigen CD7 precursor [Homo sapiens]	6
23034	6652	1.69	5.35	1.66252	7.82957e-37	Up	1.63218e-38	SAMD4A	GO:0030425//dendrite;GO:0005829//cytosol;GO:0001650//fibrillar center;GO:0030054//cell junction;GO:0045202//synapse;GO:0000932//P-body	GO:0003723//RNA binding;GO:0003729//mRNA binding;GO:0030371//translation repressor activity	GO:0000289//nuclear-transcribed mRNA poly(A) tail shortening;GO:0043488//regulation of mRNA stability;GO:0045727//positive regulation of translation	NA	NP_056404.4//protein Smaug homolog 1 isoform 1 [Homo sapiens];NP_001155048.2//protein Smaug homolog 1 isoform 2 [Homo sapiens];AAH21726.2//SAMD4A protein, partial [Homo sapiens]	1//3;2//1;5
79713	1659	8.11	25.53	1.65442	7.84052e-43	Up	1.33997e-44	IGFLR1	GO:0016021//integral component of membrane;GO:0005886//plasma membrane	NA	NA	NA	NP_078936.1//IGF-like family receptor 1 isoform a precursor [Homo sapiens];NP_001332935.1//IGF-like family receptor 1 isoform d precursor [Homo sapiens];XP_009230730.1//PREDICTED: IGF-like family receptor 1 isoform X1 [Pongo abelii];NP_001332932.1//IGF-like family receptor 1 isoform b precursor [Homo sapiens]	1//3;3//A2MP1
3430	1255	19.74	62.11	1.6537	1.10618e-77	Up	8.72532e-80	IFI35	GO:0005634//nucleus;GO:0005829//cytosol	NA	GO:0060337//type I interferon signaling pathway	NA	NP_001317159.1//interferon-induced 35 kDa protein isoform 2 [Homo sapiens];NP_005524.2//interferon-induced 35 kDa protein isoform 1 [Homo sapiens]	1//3;4
79025	1134	0.07	0.22	1.65208	0.530654	*	0.37379	FNDC11	GO:0070062//extracellular exosome	NA	NA	K19720//collagen, type III, alpha	XP_008960524.1//PREDICTED: uncharacterized protein C20orf195 homolog isoform X1 [Pan paniscus];XP_017736728.1//PREDICTED: uncharacterized protein C20orf195 homolog isoform X1 [Rhinopithecus bieti];XP_016883549.1//PREDICTED: uncharacterized protein C20orf195 isoform X1 [Homo sapiens]	1//3;3//A2MP1
6795	1120	0.07	0.22	1.65208	0.530136	*	0.37379	AURKC	GO:0000793//condensed chromosome;GO:0051233//spindle midzone;GO:0000780//condensed nuclear chromosome, centromeric region;GO:0005737//cytoplasm;GO:0032133//chromosome passenger complex;GO:0030496//midbody;GO:0005819//spindle;GO:0031616//spindle pole centrosome;GO:0005876//spindle microtubule	GO:0004712//protein serine/threonine/tyrosine kinase activity;GO:0004674//protein serine/threonine kinase activity;GO:0005524//ATP binding;GO:0004672//protein kinase activity;GO:0035174//histone serine kinase activity	GO:0032467//positive regulation of cytokinesis;GO:0048599//oocyte development;GO:0006468//protein phosphorylation;GO:0000910//cytokinesis;GO:0007283//spermatogenesis;GO:0051256//mitotic spindle midzone assembly;GO:0016570//histone modification;GO:0008608//attachment of spindle microtubules to kinetochore;GO:0051321//meiotic cell cycle;GO:0051255//spindle midzone assembly	K11480//aurora kinase C [EC:2.7.11.1]	XP_012355738.1//PREDICTED: aurora kinase C isoform X1 [Nomascus leucogenys];XP_005590555.1//PREDICTED: aurora kinase C [Macaca fascicularis];NP_001015879.1//aurora kinase C isoform 2 [Homo sapiens]	1//3;2//1
2920	1234	15.52	48.53	1.64475	4.04448e-59	Up	4.60808e-61	CXCL2	GO:0005615//extracellular space;GO:0005576//extracellular region	GO:0045236//CXCR chemokine receptor binding;GO:0008009//chemokine activity	GO:0007186//G-protein coupled receptor signaling pathway;GO:0061844//antimicrobial humoral immune response mediated by antimicrobial peptide;GO:0090023//positive regulation of neutrophil chemotaxis;GO:0042127//regulation of cell proliferation;GO:0070098//chemokine-mediated signaling pathway;GO:0032496//response to lipopolysaccharide;GO:0031640//killing of cells of other organism;GO:0002237//respo…	K05505//C-X-C motif chemokine 1/2/3	XP_001092240.2//PREDICTED: uncharacterized protein LOC702067 [Macaca mulatta]	3//A2MP1
56301	1962	0.08	0.25	1.64386	0.303964	*	0.178736	SLC7A10	NA	NA	NA	K13782//solute carrier family 7 (L-type amino acid transporter), member 10	XP_019510086.1//PREDICTED: asc-type amino acid transporter 1 [Hipposideros armiger]	2//1
1746	2308	0.69	2.15	1.63967	1.18777e-05	Up	2.32958e-06	DLX2	NA	NA	NA	K18488//homeobox protein DLX2	XP_003824309.1//PREDICTED: homeobox protein DLX-2 [Pan paniscus]	3//A2MP1
9674	4531	0.3	0.93	1.63227	3.64889e-05	Up	7.8396e-06	KIAA0040	GO:0016021//integral component of membrane	NA	NA	NA	BAA05022.2//KIAA0040, partial [Homo sapiens]	1//3;2//1
6991	805	0.1	0.31	1.63227	0.529901	*	0.37379	TCTE3	GO:0016020//membrane;GO:0005874//microtubule;GO:0030286//dynein complex;GO:0005737//cytoplasm	GO:0003774//motor activity	GO:0006810//transport	K22197//BRG1-associated factor 45A;K18631//tektin-4	XP_017750428.1//PREDICTED: tctex1 domain-containing protein 3 [Rhinopithecus bieti]	2//1
50801	1694	0.1	0.31	1.63227	0.203148	*	0.108696	KCNK4	NA	NA	NA	K04915//potassium channel subfamily K member 4	XP_012633391.1//potassium channel subfamily K member 4 isoform X1 [Microcebus murinus];AAI10328.1//KCNK4 protein, partial [Homo sapiens]	1//3;2//1
10468	1959	0.66	2.04	1.62803	0.000102117	Up	2.3557e-05	FST	GO:0005576//extracellular region	GO:0043395//heparan sulfate proteoglycan binding;GO:0048185//activin binding;GO:0004871//signal transducer activity	GO:0000122//negative regulation of transcription from RNA polymerase II promoter;GO:0002244//hematopoietic progenitor cell differentiation;GO:0051798//positive regulation of hair follicle development;GO:0032926//negative regulation of activin receptor signaling pathway	K04661//follistatin	EDL18378.1//follistatin, isoform CRA_a, partial [Mus musculus];NP_037541.1//follistatin isoform FST344 precursor [Homo sapiens]	3//A2MP1;2//1
3078	1312	0.39	1.2	1.62149	0.0240033	*	0.00922326	CFHR1	GO:0070062//extracellular exosome;GO:0005615//extracellular space;GO:0072562//blood microparticle;GO:0043234//protein complex;GO:0005576//extracellular region	GO:0046982//protein heterodimerization activity;GO:0042803//protein homodimerization activity	GO:0030449//regulation of complement activation;GO:0045919//positive regulation of cytolysis;GO:0006956//complement activation;GO:0032091//negative regulation of protein binding	K04004//complement factor H	NP_002104.2//complement factor H-related protein 1 precursor [Homo sapiens]	2//1
200634	932	0.28	0.86	1.61891	0.118383	*	0.0569014	KRTCAP3	GO:0016021//integral component of membrane	NA	NA	NA	NP_776252.2//keratinocyte-associated protein 3 [Homo sapiens]	1//3;3//A2MP1
30812	3049	0.29	0.89	1.61775	0.0017809	*	0.000522876	SOX8	GO:0005634//nucleus;GO:0044798//nuclear transcription factor complex;GO:0005737//cytoplasm	GO:0000981//RNA polymerase II transcription factor activity, sequence-specific DNA binding;GO:0003677//DNA binding;GO:0000979//RNA polymerase II core promoter sequence-specific DNA binding;GO:0046982//protein heterodimerization activity;GO:0008134//transcription factor binding	GO:0090184//positive regulation of kidney development;GO:0001649//osteoblast differentiation;GO:0046533//negative regulation of photoreceptor cell differentiation;GO:0060221//retinal rod cell differentiation;GO:0008584//male gonad development;GO:0072034//renal vesicle induction;GO:0045892//negative regulation of transcription, DNA-templated;GO:0007165//signal transduction;GO:0001755//neural crest…	K09270//transcription factor SOX7/8/10/18 (SOX group E/F)	CAB75612.1//c394H11.1 (similar to SOX (SRY (sex determining region Y))) [Homo sapiens]	4
28951	4408	0.16	0.49	1.61471	0.00749389	*	0.00251454	TRIB2	GO:0005856//cytoskeleton;GO:0005634//nucleus;GO:0005737//cytoplasm	GO:0031434//mitogen-activated protein kinase kinase binding;GO:0005524//ATP binding;GO:0004860//protein kinase inhibitor activity;GO:0004672//protein kinase activity;GO:0031625//ubiquitin protein ligase binding;GO:0055106//ubiquitin-protein transferase regulator activity;GO:0008134//transcription factor binding	GO:0006469//negative regulation of protein kinase activity;GO:0045599//negative regulation of fat cell differentiation;GO:0045081//negative regulation of interleukin-10 biosynthetic process;GO:0043405//regulation of MAP kinase activity;GO:0032436//positive regulation of proteasomal ubiquitin-dependent protein catabolic process	K08814//tribbles homolog 1/2	NP_067675.1//tribbles homolog 2 [Homo sapiens]	3//A2MP1
3665	2009	2.15	6.57	1.61156	2.7203e-13	Up	2.16786e-14	IRF7	GO:0010008//endosome membrane;GO:0005634//nucleus;GO:0005654//nucleoplasm;GO:0005829//cytosol;GO:0005737//cytoplasm	GO:0000982//transcription factor activity, RNA polymerase II proximal promoter sequence-specific DNA binding;GO:0003677//DNA binding;GO:0000979//RNA polymerase II core promoter sequence-specific DNA binding;GO:0003700//DNA binding transcription factor activity	GO:0060337//type I interferon signaling pathway;GO:0034124//regulation of MyD88-dependent toll-like receptor signaling pathway;GO:0032481//positive regulation of type I interferon production;GO:0016064//immunoglobulin mediated immune response;GO:0035666//TRIF-dependent toll-like receptor signaling pathway;GO:0032479//regulation of type I interferon production;GO:0032607//interferon-alpha producti…	K09447//interferon regulatory factor 7	NP_004020.1//interferon regulatory factor 7 isoform b [Homo sapiens];NP_004022.2//interferon regulatory factor 7 isoform d [Homo sapiens];NP_001563.2//interferon regulatory factor 7 isoform a [Homo sapiens]	3//A2MP1;2//1
100996693	815	0.2	0.61	1.60881	0.303834	*	0.178736	LOC100996693	NA	NA	NA	K12567//titin [EC:2.7.11.1]	XP_010986680.1//PREDICTED: LOW QUALITY PROTEIN: CAVP-target protein [Camelus dromedarius]	1//3
9241	1892	0.21	0.64	1.60768	0.0605718	*	0.0263044	NOG	GO:0005615//extracellular space;GO:0005576//extracellular region	GO:0019955//cytokine binding;GO:0042803//protein homodimerization activity	GO:0060044//negative regulation of cardiac muscle cell proliferation;GO:0060272//embryonic skeletal joint morphogenesis;GO:0001649//osteoblast differentiation;GO:0048712//negative regulation of astrocyte differentiation;GO:0060425//lung morphogenesis;GO:0060412//ventricular septum morphogenesis;GO:0061053//somite development;GO:0035019//somatic stem cell population maintenance;GO:0051216//cartila…	K04658//noggin	XP_007176240.1//PREDICTED: noggin [Balaenoptera acutorostrata scammoni]	4
1381	782	0.21	0.64	1.60768	0.304029	*	0.178736	CRABP1	GO:0005829//cytosol;GO:0005737//cytoplasm	GO:0016918//retinal binding;GO:0001972//retinoic acid binding;GO:0005215//transporter activity;GO:0019841//retinol binding;GO:0005501//retinoid binding	GO:0007165//signal transduction;GO:0034653//retinoic acid catabolic process;GO:0007275//multicellular organism development	K17337//cellular retinoic acid-binding protein 1	OWK09030.1//hypothetical protein Celaphus_00015315 [Cervus elaphus hippelaphus]	2//1
5148	1064	0.46	1.39	1.59538	0.0356629	*	0.0144402	PDE6G	GO:0097381//photoreceptor disc membrane;GO:0005886//plasma membrane	GO:0004114//3',5'-cyclic-nucleotide phosphodiesterase activity;GO:0004857//enzyme inhibitor activity;GO:0047555//3',5'-cyclic-GMP phosphodiesterase activity;GO:0030507//spectrin binding;GO:0030553//cGMP binding	GO:0016056//rhodopsin mediated signaling pathway;GO:0045745//positive regulation of G-protein coupled receptor protein signaling pathway;GO:0000187//activation of MAPK activity;GO:0007223//Wnt signaling pathway, calcium modulating pathway;GO:0007601//visual perception;GO:0022400//regulation of rhodopsin mediated signaling pathway;GO:0045742//positive regulation of epidermal growth factor receptor…	K13759//retinal rod rhodopsin-sensitive cGMP 3',5'-cyclic phosphodiesterase subunit gamma	XP_006722005.1//PREDICTED: retinal rod rhodopsin-sensitive cGMP 3',5'-cyclic phosphodiesterase subunit gamma isoform X3 [Homo sapiens]	3//A2MP1
100125288	1997	0.48	1.45	1.59495	0.00157657	*	0.000458148	ZGLP1	GO:0005634//nucleus;GO:0005667//transcription factor complex	GO:0001228//transcriptional activator activity, RNA polymerase II transcription regulatory region sequence-specific DNA binding;GO:0000977//RNA polymerase II regulatory region sequence-specific DNA binding;GO:0003682//chromatin binding;GO:0043565//sequence-specific DNA binding;GO:0008270//zinc ion binding;GO:0003700//DNA binding transcription factor activity;GO:0001085//RNA polymerase II transcri…	GO:0048599//oocyte development;GO:0000122//negative regulation of transcription from RNA polymerase II promoter;GO:0030154//cell differentiation;GO:0007275//multicellular organism development;GO:0007283//spermatogenesis	K21630//GATA-type zinc finger protein 1	NP_001096637.1//GATA-type zinc finger protein 1 [Homo sapiens]	1//3
8365	374	0.48	1.45	1.59495	0.303931	*	0.178736	HIST1H4H	NA	NA	NA	K11254//histone H4	XP_003804484.2//PREDICTED: LOW QUALITY PROTEIN: uncharacterized protein LOC100980546 [Pan paniscus]	3//A2MP1
8789	1367	0.06	0.18	1.58496	0.531599	*	0.37379	FBP2	GO:0070062//extracellular exosome;GO:0005654//nucleoplasm;GO:0005829//cytosol;GO:0005886//plasma membrane	GO:0042802//identical protein binding;GO:0042132//fructose 1,6-bisphosphate 1-phosphatase activity	GO:0005986//sucrose biosynthetic process;GO:0006002//fructose 6-phosphate metabolic process;GO:0006094//gluconeogenesis;GO:0006000//fructose metabolic process;GO:0005975//carbohydrate metabolic process;GO:0030388//fructose 1,6-bisphosphate metabolic process	K03841//fructose-1,6-bisphosphatase I [EC:3.1.3.11]	XP_012890385.1//PREDICTED: fructose-1,6-bisphosphatase isozyme 2 [Dipodomys ordii]	3//A2MP1
319101	2323	0.01	0.03	1.58496	0.655716	*	0.499032	KRT73	GO:0070062//extracellular exosome;GO:0005634//nucleus;GO:0045095//keratin filament	GO:0005198//structural molecule activity	NA	K07605//type II keratin, basic	XP_019275006.1//PREDICTED: keratin, type II cytoskeletal 73 isoform X1 [Panthera pardus]	2//1
26266	2927	0.01	0.03	1.58496	0.655608	*	0.499032	SLC13A4	GO:0005887//integral component of plasma membrane;GO:0016021//integral component of membrane;GO:0005886//plasma membrane	GO:0015382//sodium:sulfate symporter activity;GO:0005215//transporter activity	GO:0055085//transmembrane transport;GO:0008272//sulfate transport;GO:0006814//sodium ion transport;GO:0098656//anion transmembrane transport	K14444//solute carrier family 13 (sodium/sulfate cotransporter), member 1/4	NP_036582.2//solute carrier family 13 member 4 isoform 2 [Homo sapiens];NP_001305121.1//solute carrier family 13 member 4 isoform 1 [Homo sapiens]	1//3;3//A2MP1
2543	3014	0.01	0.03	1.58496	0.655338	*	0.499032	GAGE1	NA	NA	NA	K11447//histone demethylase [EC:1.14.11.-];K01064//wingless-type MMTV integration site family, member 9	NP_001035753.1//G antigen 1 [Homo sapiens]	2//1
4481	2960	0.01	0.03	1.58496	0.655231	*	0.499032	MSR1	GO:0016021//integral component of membrane	GO:0005044//scavenger receptor activity	NA	K16628//collagen, type VII, alpha;K19721//collagen, type V/XI/XXIV/XXVII, alpha;K06558//macrophage scavenger receptor 1	XP_004940504.1//PREDICTED: collagen alpha-1(XIX) chain isoform X1 [Gallus gallus];XP_008061454.1//macrophage scavenger receptor types I and II isoform X1 [Carlito syrichta];XP_015714626.1//PREDICTED: collagen alpha-1(XIX) chain isoform X4 [Coturnix japonica]	3//A2MP1;2//1
3270	2430	0.01	0.03	1.58496	0.655123	*	0.499032	HRC	GO:0005788//endoplasmic reticulum lumen;GO:0030018//Z disc;GO:0033018//sarcoplasmic reticulum lumen;GO:0033017//sarcoplasmic reticulum membrane	GO:0044325//ion channel binding;GO:0005509//calcium ion binding;GO:0051117//ATPase binding	GO:0043687//post-translational protein modification;GO:1901899//positive regulation of relaxation of cardiac muscle;GO:1901844//regulation of cell communication by electrical coupling involved in cardiac conduction;GO:0010460//positive regulation of heart rate;GO:0006936//muscle contraction;GO:0045823//positive regulation of heart contraction;GO:0033135//regulation of peptidyl-serine phosphorylat…	K19607//X-linked retinitis pigmentosa GTPase regulator	NP_002143.1//sarcoplasmic reticulum histidine-rich calcium-binding protein precursor [Homo sapiens]	2//1
79781	3155	0.01	0.03	1.58496	0.654962	*	0.499032	IQCA1	NA	GO:0005524//ATP binding	NA	K13254//spastin [EC:3.6.4.3];K00665//fatty acid synthase, animal type [EC:2.3.1.85];K19607//X-linked retinitis pigmentosa GTPase regulator	NP_001257514.1//IQ and AAA domain-containing protein 1 isoform 3 [Homo sapiens];NP_079002.3//IQ and AAA domain-containing protein 1 isoform 1 [Homo sapiens];NP_001257513.1//IQ and AAA domain-containing protein 1 isoform 2 [Homo sapiens]	4;1//3
51285	2606	0.01	0.03	1.58496	0.654639	*	0.499032	RASL12	GO:0016020//membrane	GO:0005525//GTP binding;GO:0003924//GTPase activity	GO:0007165//signal transduction	K07854//Ras-like protein family member 12	XP_011795786.1//PREDICTED: ras-like protein family member 12 isoform X1 [Colobus angolensis palliatus];XP_011795787.1//PREDICTED: ras-like protein family member 12 isoform X2 [Colobus angolensis palliatus]	1//3;3//A2MP1
148345	2779	0.01	0.03	1.58496	0.654585	*	0.499032	C1orf127	NA	NA	NA	K10955//mucin-2;K22020//mucin-19	NP_001164225.1//uncharacterized protein C1orf127 precursor [Homo sapiens]	1//3
5275	3124	0.01	0.03	1.58496	0.654531	*	0.499032	SERPINB13	GO:0070062//extracellular exosome;GO:0005654//nucleoplasm;GO:0005615//extracellular space;GO:0005829//cytosol;GO:0016607//nuclear speck;GO:0043202//lysosomal lumen;GO:0005737//cytoplasm	GO:0002020//protease binding;GO:0004867//serine-type endopeptidase inhibitor activity;GO:0004869//cysteine-type endopeptidase inhibitor activity	GO:0045616//regulation of keratinocyte differentiation;GO:0010951//negative regulation of endopeptidase activity;GO:0009411//response to UV;GO:0030162//regulation of proteolysis;GO:1902173//negative regulation of keratinocyte apoptotic process	K13963//serpin B	XP_004059557.2//PREDICTED: serpin B13 isoform X1 [Gorilla gorilla gorilla];NP_001335197.1//serpin B13 isoform 3 [Homo sapiens];XP_009432379.1//PREDICTED: serpin B13 isoform X1 [Pan troglodytes];XP_011524331.1//PREDICTED: serpin B13 isoform X1 [Homo sapiens]	1//3;3//A2MP1
11174	7332	0.01	0.03	1.58496	0.531363	*	0.37379	ADAMTS6	GO:0005578//proteinaceous extracellular matrix	GO:0008233//peptidase activity;GO:0008237//metallopeptidase activity;GO:0004222//metalloendopeptidase activity;GO:0008270//zinc ion binding	NA	K08621//a disintegrin and metalloproteinase with thrombospondin motifs 6 [EC:3.4.24.-]	NP_922932.2//A disintegrin and metalloproteinase with thrombospondin motifs 6 preproprotein [Homo sapiens]	3//A2MP1
18	4814	0.01	0.03	1.58496	0.395383	*	0.249274	ABAT	NA	NA	NA	K13524//4-aminobutyrate aminotransferase / (S)-3-amino-2-methylpropionate transaminase [EC:2.6.1.19 2.6.1.22]	BAH11640.1//unnamed protein product [Homo sapiens];XP_007983271.1//PREDICTED: 4-aminobutyrate aminotransferase, mitochondrial isoform X1 [Chlorocebus sabaeus]	4;1//3;5
11131	2754	0.01	0.03	1.58496	0.653887	*	0.499032	CAPN11	NA	NA	NA	K08580//calpain-11 [EC:3.4.22.-]	XP_016810152.1//PREDICTED: calpain-11 isoform X2 [Pan troglodytes]	3//A2MP1
2793	930	0.09	0.27	1.58496	0.531221	*	0.37379	GNGT2	NA	NA	NA	K04549//guanine nucleotide-binding protein G(I)/G(S)/G(O) subunit gamma-T2	XP_014422610.1//PREDICTED: guanine nucleotide-binding protein G(I)/G(S)/G(O) subunit gamma-T2 isoform X2 [Camelus ferus]	1//3;2//1
399697	2695	0.01	0.03	1.58496	0.653458	*	0.499032	CTXN2	GO:0016021//integral component of membrane	NA	NA	NA	XP_005376763.1//PREDICTED: cortexin-2 [Chinchilla lanigera]	1//3
83483	2319	0.01	0.03	1.58496	0.652977	*	0.499032	PLVAP	GO:0070062//extracellular exosome;GO:0009986//cell surface;GO:0005901//caveola;GO:0005622//intracellular;GO:0016021//integral component of membrane;GO:0048471//perinuclear region of cytoplasm	GO:0042803//protein homodimerization activity	GO:0000165//MAPK cascade;GO:0002693//positive regulation of cellular extravasation;GO:0033209//tumor necrosis factor-mediated signaling pathway	K17309//plasmalemma vesicle-associated protein	NP_112600.1//plasmalemma vesicle-associated protein [Homo sapiens]	2//1
644353	2951	0.01	0.03	1.58496	0.652442	*	0.499032	ZCCHC18	GO:0016607//nuclear speck	GO:0008270//zinc ion binding;GO:0030374//ligand-dependent nuclear receptor transcription coactivator activity;GO:0003676//nucleic acid binding	GO:0030509//BMP signaling pathway	K12015//tripartite motif-containing protein 39 [EC:2.3.2.27]	NP_001137450.1//zinc finger CCHC domain-containing protein 18 [Homo sapiens]	2//1
256006	6036	0.01	0.03	1.58496	0.735368	*	0.623548	ANKRD31	NA	NA	NA	K09663//beta-1,6-N-acetylglucosaminyltransferase 4 [EC:2.4.1.-];K21436//ankyrin repeat domain-containing protein 11/12	NP_001157915.1//putative ankyrin repeat domain-containing protein 31 [Homo sapiens]	1//3
9535	668	0.15	0.45	1.58496	0.531079	*	0.37379	GMFG	GO:0034774//secretory granule lumen;GO:0005622//intracellular;GO:1904813//ficolin-1-rich granule lumen;GO:0005576//extracellular region	GO:0003779//actin binding;GO:0008083//growth factor activity;GO:0004860//protein kinase inhibitor activity;GO:0008047//enzyme activator activity;GO:0071933//Arp2/3 complex binding	GO:0034316//negative regulation of Arp2/3 complex-mediated actin nucleation;GO:0071846//actin filament debranching;GO:0006468//protein phosphorylation;GO:0043312//neutrophil degranulation;GO:2000249//regulation of actin cytoskeleton reorganization	K20368//protein cornichon	XP_012630098.1//glia maturation factor gamma [Microcebus murinus];XP_008580296.1//PREDICTED: glia maturation factor gamma isoform X3 [Galeopterus variegatus]	1//3;3//A2MP1
5017	3039	0.01	0.03	1.58496	0.651589	*	0.499032	OVOL1	GO:0005634//nucleus	GO:0000981//RNA polymerase II transcription factor activity, sequence-specific DNA binding;GO:0000978//RNA polymerase II proximal promoter sequence-specific DNA binding;GO:0046872//metal ion binding;GO:0001078//transcriptional repressor activity, RNA polymerase II proximal promoter sequence-specific DNA binding	GO:0007498//mesoderm development;GO:0043588//skin development;GO:0001822//kidney development;GO:0006351//transcription, DNA-templated;GO:0007283//spermatogenesis;GO:1901994//negative regulation of meiotic cell cycle phase transition;GO:0008544//epidermis development;GO:2000647//negative regulation of stem cell proliferation;GO:0051729//germline cell cycle switching, mitotic to meiotic cell cycle	K09216//ovo	XP_002821563.3//PREDICTED: putative transcription factor Ovo-like 1 [Pongo abelii]	3//A2MP1
4018	6489	0.01	0.03	1.58496	0.735259	*	0.623548	LPA	NA	NA	NA	K09644//apolipoprotein(a) [EC:3.4.21.-]	NP_005568.2//apolipoprotein(a) precursor [Homo sapiens]	2//1
8796	3180	0.01	0.03	1.58496	0.651269	*	0.499032	SCEL	GO:0070062//extracellular exosome;GO:0001533//cornified envelope;GO:0005737//cytoplasm;GO:0048471//perinuclear region of cytoplasm	GO:0046872//metal ion binding	GO:0009612//response to mechanical stimulus;GO:0008544//epidermis development;GO:0030216//keratinocyte differentiation;GO:0009790//embryo development;GO:0090263//positive regulation of canonical Wnt signaling pathway	K06084//F-box protein 20;K16580//SLAIN motif-containing protein 1/2	NP_001154178.1//sciellin isoform 3 [Homo sapiens];NP_659001.2//sciellin isoform 1 [Homo sapiens];NP_003834.3//sciellin isoform 2 [Homo sapiens]	1//3;3//A2MP1;2//1
6196	5692	0.01	0.03	1.58496	0.394521	*	0.249274	RPS6KA2	GO:0005840//ribosome;GO:0005634//nucleus;GO:0005819//spindle;GO:0005737//cytoplasm	GO:0000287//magnesium ion binding;GO:0004712//protein serine/threonine/tyrosine kinase activity;GO:0004674//protein serine/threonine kinase activity;GO:0005524//ATP binding;GO:0004672//protein kinase activity;GO:0004711//ribosomal protein S6 kinase activity	GO:0002035//brain renin-angiotensin system;GO:0045786//negative regulation of cell cycle;GO:0010659//cardiac muscle cell apoptotic process;GO:0007507//heart development;GO:0006468//protein phosphorylation;GO:0001556//oocyte maturation;GO:0035556//intracellular signal transduction;GO:0010628//positive regulation of gene expression;GO:0070613//regulation of protein processing;GO:0043065//positive r…	K04373//ribosomal protein S6 kinase alpha-1/2/3/6 [EC:2.7.11.1]	NP_001179407.1//ribosomal protein S6 kinase alpha-2 [Bos taurus];DAA25952.1//TPA: ribosomal protein S6 kinase, 90kDa, polypeptide 2 isoform 2 [Bos taurus];XP_017363792.1//PREDICTED: ribosomal protein S6 kinase alpha-2 isoform X1 [Cebus capucinus imitator]	1//3;2//1;5
114569	2831	0.01	0.03	1.58496	0.650525	*	0.499032	MAL2	GO:0070062//extracellular exosome;GO:0012505//endomembrane system;GO:0045121//membrane raft;GO:0016324//apical plasma membrane;GO:0016021//integral component of membrane;GO:0048471//perinuclear region of cytoplasm	GO:0019911//structural constituent of myelin sheath	GO:0042552//myelination;GO:0001766//membrane raft polarization;GO:0008104//protein localization;GO:0045056//transcytosis	NA	NP_443118.1//protein MAL2 [Homo sapiens]	2//1
8404	2932	0.01	0.03	1.58496	0.650472	*	0.499032	SPARCL1	GO:0070062//extracellular exosome;GO:0005788//endoplasmic reticulum lumen;GO:0005615//extracellular space;GO:0005576//extracellular region;GO:0005578//proteinaceous extracellular matrix	GO:0005518//collagen binding;GO:0005509//calcium ion binding;GO:0050840//extracellular matrix binding	GO:0043687//post-translational protein modification;GO:0044267//cellular protein metabolic process;GO:0007165//signal transduction;GO:0048856//anatomical structure development	K10402//kinesin family member 20;K19607//X-linked retinitis pigmentosa GTPase regulator	NP_001121782.1//SPARC-like protein 1 isoform 1 precursor [Homo sapiens]	1//3;2//1;5
4593	2466	0.01	0.03	1.58496	0.650419	*	0.499032	MUSK	GO:0005887//integral component of plasma membrane;GO:0031594//neuromuscular junction;GO:0030054//cell junction;GO:0043235//receptor complex;GO:0045211//postsynaptic membrane	GO:0004713//protein tyrosine kinase activity;GO:0046872//metal ion binding;GO:0005524//ATP binding;GO:0004714//transmembrane receptor protein tyrosine kinase activity	GO:0007528//neuromuscular junction development;GO:0030154//cell differentiation;GO:2000541//positive regulation of protein geranylgeranylation;GO:0010628//positive regulation of gene expression;GO:0046777//protein autophosphorylation;GO:0007169//transmembrane receptor protein tyrosine kinase signaling pathway;GO:0007613//memory;GO:0007275//multicellular organism development;GO:0008582//regulation…	K05129//muscle, skeletal, receptor tyrosine kinase [EC:2.7.10.1]	NP_001159752.1//muscle, skeletal receptor tyrosine-protein kinase isoform 2 [Homo sapiens];NP_001159753.1//muscle, skeletal receptor tyrosine-protein kinase isoform 3 [Homo sapiens];NP_005583.1//muscle, skeletal receptor tyrosine-protein kinase isoform 1 [Homo sapiens]	1//3;3//A2MP1
1006	4962	0.01	0.03	1.58496	0.394131	*	0.249274	CDH8	GO:0016021//integral component of membrane;GO:0005886//plasma membrane	GO:0005509//calcium ion binding	GO:0007156//homophilic cell adhesion via plasma membrane adhesion molecules	K06800//cadherin 8, type 2	XP_019610595.1//PREDICTED: cadherin-8 isoform X1 [Rhinolophus sinicus]	4
284898	2407	0.01	0.03	1.58496	0.65026	*	0.499032	LOC284898	NA	NA	NA	NA	NP_001305258.1//uncharacterized protein LOC284898 precursor [Homo sapiens]	1//3
5317	5384	0.01	0.03	1.58496	0.734988	*	0.623548	PKP1	GO:0043231//intracellular membrane-bounded organelle;GO:0070062//extracellular exosome;GO:0005634//nucleus;GO:0005654//nucleoplasm;GO:0101003//ficolin-1-rich granule membrane;GO:0001533//cornified envelope;GO:0005882//intermediate filament;GO:0005886//plasma membrane;GO:1990124//messenger ribonucleoprotein complex;GO:0030057//desmosome	GO:0030280//structural constituent of epidermis;GO:0004871//signal transducer activity;GO:0019215//intermediate filament binding;GO:0005521//lamin binding	GO:0045110//intermediate filament bundle assembly;GO:1902373//negative regulation of mRNA catabolic process;GO:0007155//cell adhesion;GO:0007165//signal transduction;GO:0043312//neutrophil degranulation;GO:0031424//keratinization;GO:0010628//positive regulation of gene expression;GO:0070268//cornification	K10387//plakophilin 1	NP_000290.2//plakophilin-1 isoform 1b [Homo sapiens];NP_001005337.1//plakophilin-1 isoform 1a [Homo sapiens]	3//A2MP1;2//1
93034	2898	0.01	0.03	1.58496	0.649995	*	0.499032	NT5C1B	GO:0005634//nucleus;GO:0005829//cytosol;GO:0005737//cytoplasm	GO:0000287//magnesium ion binding;GO:0008253//5'-nucleotidase activity;GO:0000166//nucleotide binding	GO:0006195//purine nucleotide catabolic process;GO:0009117//nucleotide metabolic process	K01081//5'-nucleotidase [EC:3.1.3.5]	AAK39108.1//autoimmune infertility-related protein, partial [Homo sapiens];NP_001186016.1//cytosolic 5'-nucleotidase 1B isoform 4 [Homo sapiens];NP_001186017.1//cytosolic 5'-nucleotidase 1B isoform 5 [Homo sapiens];NP_001186015.1//cytosolic 5'-nucleotidase 1B isoform 3 [Homo sapiens];NP_001002006.1//cytosolic 5'-nucleotidase 1B isoform 1 [Homo sapiens]	1//3;3//A2MP1;2//1
51209	3802	0.02	0.06	1.58496	0.530937	*	0.37379	RAB9B	NA	NA	NA	K07900//Ras-related protein Rab-9B	XP_008508240.1//PREDICTED: ras-related protein Rab-9B isoform X1 [Equus przewalskii]	3//A2MP1
283777	3298	0.01	0.03	1.58496	0.649889	*	0.499032	FAM169B	NA	NA	NA	K19464//pleckstrin homology domain-containing family G member 5;K12869//crooked neck	XP_009428176.2//PREDICTED: protein FAM169B [Pan troglodytes]	2//1
283685	3151	0.01	0.03	1.58496	0.649518	*	0.499032	GOLGA6L2	GO:0005794//Golgi apparatus	NA	NA	K20358//golgin subfamily A member 2	NP_001291317.1//golgin subfamily A member 6-like protein 2 [Homo sapiens]	1//3
645121	2594	0.03	0.09	1.58496	0.530843	*	0.37379	CCNI2	NA	NA	NA	K16939//septin 6/8/11	NP_001034869.1//cyclin-I2 isoform 2 [Homo sapiens];NP_001274182.1//cyclin-I2 isoform 3 [Homo sapiens];NP_001274181.1//cyclin-I2 isoform 1 [Homo sapiens]	1//3;3//A2MP1
57556	6950	0.01	0.03	1.58496	0.22667	*	0.124517	SEMA6A	GO:0030424//axon;GO:0005887//integral component of plasma membrane;GO:0016021//integral component of membrane	GO:0030215//semaphorin receptor binding;GO:0004888//transmembrane signaling receptor activity	GO:0007399//nervous system development;GO:0007166//cell surface receptor signaling pathway;GO:0006915//apoptotic process;GO:0009887//animal organ morphogenesis;GO:0051642//centrosome localization;GO:0001764//neuron migration;GO:0007010//cytoskeleton organization;GO:0071526//semaphorin-plexin signaling pathway;GO:0007411//axon guidance;GO:2001224//positive regulation of neuron migration	K06842//semaphorin 6	NP_065847.1//semaphorin-6A isoform 2 precursor [Homo sapiens];NP_001287709.1//semaphorin-6A isoform 1 precursor [Homo sapiens]	1//3;4
115350	2989	0.01	0.03	1.58496	0.648884	*	0.499032	FCRL1	GO:0016021//integral component of membrane;GO:0005886//plasma membrane	NA	NA	K06727//Fc receptor-like protein	NP_001152870.1//Fc receptor-like protein 1 isoform 3 precursor [Homo sapiens];NP_001152869.1//Fc receptor-like protein 1 isoform 2 precursor [Homo sapiens];NP_443170.1//Fc receptor-like protein 1 isoform 1 precursor [Homo sapiens]	1//3;4
134111	6129	0.01	0.03	1.58496	0.734717	*	0.623548	UBE2QL1	GO:0005634//nucleus;GO:0005886//plasma membrane	GO:0005524//ATP binding;GO:0061631//ubiquitin conjugating enzyme activity	NA	K10582//ubiquitin-conjugating enzyme E2 Q [EC:2.3.2.23]	XP_007959358.1//PREDICTED: ubiquitin-conjugating enzyme E2Q-like protein 1 [Chlorocebus sabaeus]	2//1
151126	2645	0.01	0.03	1.58496	0.648725	*	0.499032	ZNF385B	GO:0001650//fibrillar center	GO:0002039//p53 binding;GO:0008270//zinc ion binding;GO:0003676//nucleic acid binding	GO:0072332//intrinsic apoptotic signaling pathway by p53 class mediator	K10137//zinc finger, matrin type 3	NP_001339738.1//zinc finger protein 385B isoform 4 [Homo sapiens];NP_001339745.1//zinc finger protein 385B isoform 8 [Homo sapiens];NP_001339740.1//zinc finger protein 385B isoform 6 [Homo sapiens];XP_012641285.1//zinc finger protein 385B isoform X4 [Microcebus murinus];XP_021570045.1//zinc finger protein 385B isoform X4 [Carlito syrichta];NP_001339741.1//zinc finger protein 385B isoform 7 [Homo …	1//3;2//1;5
140893	2853	0.01	0.03	1.58496	0.64862	*	0.499032	RBBP8NL	GO:0005615//extracellular space	NA	NA	K20773//DNA endonuclease RBBP8 [EC:3.1.-.-]	XP_016792691.1//PREDICTED: RBBP8 N-terminal-like protein isoform X1 [Pan troglodytes]	2//1
84911	2819	0.01	0.03	1.58496	0.648461	*	0.499032	ZNF382	NA	NA	NA	K09228//KRAB domain-containing zinc finger protein	XP_020727394.1//zinc finger protein 382 isoform X4 [Odocoileus virginianus texanus]	4;1//3
60494	2518	0.01	0.03	1.58496	0.648409	*	0.499032	CCDC81	GO:0005813//centrosome;GO:0005737//cytoplasm	GO:0003677//DNA binding	NA	K14165//atypical dual specificity phosphatase [EC:3.1.3.16 3.1.3.48];K12875//apoptotic chromatin condensation inducer in the nucleus;K04257//olfactory receptor;K18626//trichohyalin	NP_001149946.1//coiled-coil domain-containing protein 81 isoform 1 [Homo sapiens];NP_068599.3//coiled-coil domain-containing protein 81 isoform 2 [Homo sapiens]	1//3;4
1008	2950	0.01	0.03	1.58496	0.648251	*	0.499032	CDH10	GO:0016021//integral component of membrane;GO:0005886//plasma membrane	GO:0005509//calcium ion binding	GO:0098609//cell-cell adhesion;GO:0034332//adherens junction organization;GO:0007156//homophilic cell adhesion via plasma membrane adhesion molecules	K06802//cadherin 10, type 2, T2-cadherin	NP_006718.2//cadherin-10 isoform 1 preproprotein [Homo sapiens];XP_007534593.1//PREDICTED: cadherin-10 isoform X1 [Erinaceus europaeus];XP_016048640.1//PREDICTED: cadherin-10 isoform X2 [Erinaceus europaeus]	1//3;4
57540	5231	0.01	0.03	1.58496	0.393741	*	0.249274	DISP3	GO:0031965//nuclear membrane;GO:0005783//endoplasmic reticulum;GO:0016021//integral component of membrane;GO:0005789//endoplasmic reticulum membrane;GO:0005737//cytoplasm;GO:0030659//cytoplasmic vesicle membrane	NA	GO:2000179//positive regulation of neural precursor cell proliferation;GO:0045665//negative regulation of neuron differentiation;GO:0008203//cholesterol metabolic process;GO:0042632//cholesterol homeostasis;GO:0007224//smoothened signaling pathway;GO:0045834//positive regulation of lipid metabolic process;GO:0032368//regulation of lipid transport	K10955//mucin-2;K18730//PERQ amino acid-rich with GYF domain-containing protein	NP_065831.1//protein dispatched homolog 3 [Homo sapiens]	1//3
166979	2858	0.01	0.03	1.58496	0.647724	*	0.499032	CDC20B	NA	GO:0097027//ubiquitin-protein transferase activator activity;GO:0010997//anaphase-promoting complex binding	GO:1904668//positive regulation of ubiquitin protein ligase activity	K03363//cell division cycle 20, cofactor of APC complex	NP_689836.2//cell division cycle protein 20 homolog B isoform 1 [Homo sapiens];NP_001163873.1//cell division cycle protein 20 homolog B isoform 3 [Homo sapiens];NP_001139206.2//cell division cycle protein 20 homolog B isoform 2 [Homo sapiens]	1//3;2//1
140689	3107	0.01	0.03	1.58496	0.647671	*	0.499032	CBLN4	GO:0005615//extracellular space;GO:0030054//cell junction;GO:0045202//synapse	NA	GO:0009306//protein secretion	K18744//caprin-2	XP_015335073.1//PREDICTED: cerebellin-4 [Marmota marmota marmota]	5
6716	2446	0.01	0.03	1.58496	0.647513	*	0.499032	SRD5A2	GO:0016021//integral component of membrane;GO:0005737//cytoplasm	GO:0030283//testosterone dehydrogenase [NAD(P)] activity;GO:0009917//sterol 5-alpha reductase activity;GO:0003865//3-oxo-5-alpha-steroid 4-dehydrogenase activity	GO:0061370//testosterone biosynthetic process;GO:0030539//male genitalia development;GO:0008584//male gonad development;GO:0006702//androgen biosynthetic process	K12344//3-oxo-5-alpha-steroid 4-dehydrogenase 2 [EC:1.3.1.22]	XP_003262754.2//PREDICTED: 3-oxo-5-alpha-steroid 4-dehydrogenase 2 [Nomascus leucogenys]	3//A2MP1
9081	1238	0.01	0.03	1.58496	0.999783	*	0.999032	PRY	NA	NA	NA	K07899//Ras-related protein Rab-9A	NP_004667.2//PTPN13-like protein, Y-linked [Homo sapiens]	2//1
2769	2311	0.01	0.03	1.58496	0.647303	*	0.499032	GNA15	GO:0005834//heterotrimeric G-protein complex;GO:0005886//plasma membrane	GO:0031683//G-protein beta/gamma-subunit complex binding;GO:0046872//metal ion binding;GO:0001664//G-protein coupled receptor binding;GO:0004871//signal transducer activity;GO:0005525//GTP binding;GO:0003924//GTPase activity	GO:0007202//activation of phospholipase C activity;GO:0007204//positive regulation of cytosolic calcium ion concentration;GO:0030168//platelet activation;GO:0060158//phospholipase C-activating dopamine receptor signaling pathway;GO:0007207//phospholipase C-activating G-protein coupled acetylcholine receptor signaling pathway;GO:0007188//adenylate cyclase-modulating G-protein coupled receptor sign…	K04637//guanine nucleotide-binding protein subunit alpha-15	NP_002059.3//guanine nucleotide-binding protein subunit alpha-15 [Homo sapiens]	3//A2MP1
94240	3194	0.01	0.03	1.58496	0.647251	*	0.499032	EPSTI1	NA	NA	NA	K18730//PERQ amino acid-rich with GYF domain-containing protein;K20045//intersectin	NP_001317472.1//epithelial-stromal interaction protein 1 isoform 3 [Homo sapiens];NP_001002264.1//epithelial-stromal interaction protein 1 isoform 1 [Homo sapiens];NP_150280.1//epithelial-stromal interaction protein 1 isoform 2 [Homo sapiens]	4;1//3;3//A2MP1
94026	3170	0.01	0.03	1.58496	0.647093	*	0.499032	POM121L2	GO:0005622//intracellular	GO:0005487//nucleocytoplasmic transporter activity;GO:0017056//structural constituent of nuclear pore;GO:0008139//nuclear localization sequence binding	GO:0006606//protein import into nucleus;GO:0006405//RNA export from nucleus	K14316//nuclear pore complex protein Nup121	NP_258443.2//POM121-like protein 2 [Homo sapiens]	3//A2MP1
23349	5850	0.01	0.03	1.58496	0.393274	*	0.249274	PHF24	NA	GO:0005509//calcium ion binding	GO:0008277//regulation of G-protein coupled receptor protein signaling pathway;GO:0007214//gamma-aminobutyric acid signaling pathway;GO:0050966//detection of mechanical stimulus involved in sensory perception of pain;GO:0032228//regulation of synaptic transmission, GABAergic	K09291//nucleoprotein TPR;K10367//formin 1;K20638//Rho GTPase-activating protein 17	XP_011516129.1//PREDICTED: PHD finger protein 24 isoform X1 [Homo sapiens];XP_004048026.2//PREDICTED: PHD finger protein 24 isoform X2 [Gorilla gorilla gorilla]	1//3;2//1
3818	2234	0.01	0.03	1.58496	0.646463	*	0.499032	KLKB1	GO:0070062//extracellular exosome;GO:0005615//extracellular space;GO:0005576//extracellular region;GO:0005886//plasma membrane	GO:0004252//serine-type endopeptidase activity	GO:0042730//fibrinolysis;GO:0002542//Factor XII activation;GO:0022617//extracellular matrix disassembly;GO:0006508//proteolysis;GO:0051919//positive regulation of fibrinolysis;GO:0007597//blood coagulation, intrinsic pathway;GO:0031638//zymogen activation;GO:0031639//plasminogen activation	K01324//plasma kallikrein [EC:3.4.21.34]	NP_000883.2//plasma kallikrein isoform 1 preproprotein [Homo sapiens];NP_001305325.1//plasma kallikrein isoform 3 precursor [Homo sapiens];XP_016863672.1//PREDICTED: plasma kallikrein isoform X3 [Homo sapiens]	4;1//3
7173	2930	0.01	0.03	1.58496	0.646306	*	0.499032	TPO	GO:0005615//extracellular space;GO:0009986//cell surface;GO:0005887//integral component of plasma membrane;GO:0016021//integral component of membrane;GO:0005739//mitochondrion;GO:0005886//plasma membrane	GO:0020037//heme binding;GO:0004601//peroxidase activity;GO:0005509//calcium ion binding;GO:0004447//iodide peroxidase activity	GO:0006979//response to oxidative stress;GO:0042446//hormone biosynthetic process;GO:0035162//embryonic hemopoiesis;GO:0006590//thyroid hormone generation;GO:0042744//hydrogen peroxide catabolic process	K00431//thyroid peroxidase [EC:1.11.1.8]	NP_000538.3//thyroid peroxidase isoform a precursor [Homo sapiens];NP_783650.1//thyroid peroxidase isoform b precursor [Homo sapiens];NP_783653.1//thyroid peroxidase isoform e precursor [Homo sapiens];NP_783652.1//thyroid peroxidase isoform d precursor [Homo sapiens]	1//3;3//A2MP1;5
55170	2665	0.01	0.03	1.58496	0.646149	*	0.499032	PRMT6	GO:0005634//nucleus;GO:0005654//nucleoplasm;GO:0005730//nucleolus;GO:0005829//cytosol	GO:0042393//histone binding;GO:0035242//protein-arginine omega-N asymmetric methyltransferase activity;GO:0008469//histone-arginine N-methyltransferase activity;GO:0042054//histone methyltransferase activity;GO:0016274//protein-arginine N-methyltransferase activity;GO:0044020//histone methyltransferase activity (H4-R3 specific);GO:0070612//histone methyltransferase activity (H2A-R3 specific);GO:0…	GO:0045892//negative regulation of transcription, DNA-templated;GO:0016571//histone methylation;GO:0006284//base-excision repair;GO:0006355//regulation of transcription, DNA-templated;GO:0034970//histone H3-R2 methylation;GO:0006351//transcription, DNA-templated;GO:0016032//viral process;GO:0045652//regulation of megakaryocyte differentiation;GO:0016049//cell growth;GO:0000122//negative regulatio…	K11437//type I protein arginine methyltransferase [EC:2.1.1.319]	XP_017830473.1//PREDICTED: protein arginine N-methyltransferase 6 [Callithrix jacchus]	2//1
78997	2585	0.01	0.03	1.58496	0.646044	*	0.499032	GDAP1L1	GO:0016021//integral component of membrane;GO:0005737//cytoplasm	GO:0004364//glutathione transferase activity	GO:0006749//glutathione metabolic process	K22077//ganglioside-induced differentiation-associated protein 1	NP_001243668.1//ganglioside-induced differentiation-associated protein 1-like 1 isoform 4 [Homo sapiens];NP_001243669.1//ganglioside-induced differentiation-associated protein 1-like 1 isoform 5 [Homo sapiens];NP_001243666.1//ganglioside-induced differentiation-associated protein 1-like 1 isoform 1 [Homo sapiens];NP_076939.3//ganglioside-induced differentiation-associated protein 1-like 1 isoform…	4;1//3
81492	2484	0.01	0.03	1.58496	0.645992	*	0.499032	RSPH6A	NA	NA	NA	K06100//symplekin;K19756//radial spoke head protein 4A	XP_011935961.1//PREDICTED: radial spoke head protein 6 homolog A isoform X1 [Cercocebus atys]	3//A2MP1
695	2767	0.01	0.03	1.58496	0.645835	*	0.499032	BTK	GO:0005634//nucleus;GO:0031410//cytoplasmic vesicle;GO:0005622//intracellular;GO:0042629//mast cell granule;GO:0005737//cytoplasm;GO:0048471//perinuclear region of cytoplasm;GO:0045121//membrane raft;GO:0005829//cytosol;GO:0031234//extrinsic component of cytoplasmic side of plasma membrane;GO:0005886//plasma membrane	GO:0004713//protein tyrosine kinase activity;GO:0005547//phosphatidylinositol-3,4,5-trisphosphate binding;GO:0046872//metal ion binding;GO:0004715//non-membrane spanning protein tyrosine kinase activity;GO:0005524//ATP binding;GO:0042802//identical protein binding;GO:0005102//receptor binding	GO:0001812//positive regulation of type I hypersensitivity;GO:0038083//peptidyl-tyrosine autophosphorylation;GO:0034614//cellular response to reactive oxygen species;GO:0097190//apoptotic signaling pathway;GO:0042127//regulation of cell proliferation;GO:0035556//intracellular signal transduction;GO:0007169//transmembrane receptor protein tyrosine kinase signaling pathway;GO:0071226//cellular resp…	K07370//Bruton agammaglobulinemia tyrosine kinase [EC:2.7.10.2]	NP_001274273.1//tyrosine-protein kinase BTK isoform 3 [Homo sapiens];NP_001274274.1//tyrosine-protein kinase BTK isoform 2 [Homo sapiens];XP_011820173.1//PREDICTED: tyrosine-protein kinase BTK isoform X1 [Mandrillus leucophaeus]	1//3;2//1
11063	2177	0.01	0.03	1.58496	0.645782	*	0.499032	SOX30	GO:0005634//nucleus	GO:0003677//DNA binding;GO:0000981//RNA polymerase II transcription factor activity, sequence-specific DNA binding;GO:0043565//sequence-specific DNA binding	GO:0031960//response to corticosteroid;GO:0006357//regulation of transcription from RNA polymerase II promoter;GO:0006355//regulation of transcription, DNA-templated;GO:0006351//transcription, DNA-templated;GO:0007283//spermatogenesis	K09271//transcription factor SOX15/30	NP_848511.1//transcription factor SOX-30 isoform a [Homo sapiens];NP_001295094.1//transcription factor SOX-30 isoform c [Homo sapiens];NP_008948.1//transcription factor SOX-30 isoform b [Homo sapiens]	1//3;2//1
163059	2343	0.01	0.03	1.58496	0.64573	*	0.499032	ZNF433	GO:0005634//nucleus	GO:0046872//metal ion binding;GO:0003677//DNA binding	GO:0006355//regulation of transcription, DNA-templated;GO:0006351//transcription, DNA-templated	K09228//KRAB domain-containing zinc finger protein	NP_001295277.1//zinc finger protein 433 isoform 3 [Homo sapiens];NP_001073880.1//zinc finger protein 433 isoform 1 [Homo sapiens]	1//3;2//1
9718	3162	0.01	0.03	1.58496	0.645155	*	0.499032	ECE2	GO:0016021//integral component of membrane	GO:0004222//metalloendopeptidase activity	GO:0016486//peptide hormone processing	K01415//endothelin-converting enzyme [EC:3.4.24.71]	XP_021586018.1//endothelin-converting enzyme 2 isoform X1 [Ictidomys tridecemlineatus];XP_005331107.1//endothelin-converting enzyme 2 isoform X3 [Ictidomys tridecemlineatus];XP_005331106.1//endothelin-converting enzyme 2 isoform X2 [Ictidomys tridecemlineatus]	1//3;2//1
4129	2611	0.03	0.09	1.58496	0.529948	*	0.37379	MAOB	GO:0016021//integral component of membrane	GO:0016491//oxidoreductase activity	NA	K00274//monoamine oxidase [EC:1.4.3.4]	XP_003808422.1//PREDICTED: amine oxidase [flavin-containing] B [Pan paniscus]	4
4684	5977	0.01	0.03	1.58496	0.392654	*	0.249274	NCAM1	GO:0016020//membrane;GO:0031012//extracellular matrix;GO:0070062//extracellular exosome;GO:0009897//external side of plasma membrane;GO:0031225//anchored component of membrane;GO:0000139//Golgi membrane;GO:0009986//cell surface;GO:0005829//cytosol;GO:0016021//integral component of membrane;GO:0005886//plasma membrane	GO:0005088//Ras guanyl-nucleotide exchange factor activity;GO:0042802//identical protein binding;GO:0001618//virus receptor activity	GO:0060333//interferon-gamma-mediated signaling pathway;GO:0000165//MAPK cascade;GO:0007155//cell adhesion;GO:0007411//axon guidance	K06491//neural cell adhesion molecule	NP_001070150.1//neural cell adhesion molecule 1 isoform 3 precursor [Homo sapiens];NP_001229536.1//neural cell adhesion molecule 1 isoform 5 precursor [Homo sapiens];NP_851996.2//neural cell adhesion molecule 1 isoform 2 precursor [Homo sapiens];BAD92680.1//Neural cell adhesion molecule 1, 120 kDa isoform precursor variant, partial [Homo sapiens];NP_000606.3//neural cell adhesion molecule 1 isofo…	6;4;1//3;3//A2MP1
401387	2661	0.01	0.03	1.58496	0.64479	*	0.499032	LRRD1	GO:0016323//basolateral plasma membrane;GO:0005737//cytoplasm	NA	GO:0007165//signal transduction;GO:0045199//maintenance of epithelial cell apical/basal polarity	K05917//sterol 14-demethylase [EC:1.14.13.70];K19613//leucine-rich repeat protein SHOC2	NP_001155000.1//leucine-rich repeat and death domain-containing protein 1 [Homo sapiens]	1//3
947	2621	0.01	0.03	1.58496	0.644633	*	0.499032	CD34	GO:0009897//external side of plasma membrane;GO:0016324//apical plasma membrane;GO:0005764//lysosome;GO:0005737//cytoplasm;GO:0048471//perinuclear region of cytoplasm;GO:0009925//basal plasma membrane;GO:0045171//intercellular bridge;GO:0005887//integral component of plasma membrane;GO:0036053//glomerular endothelium fenestra;GO:0005886//plasma membrane	GO:0030246//carbohydrate binding;GO:0043199//sulfate binding;GO:0008134//transcription factor binding	GO:0008217//regulation of blood pressure;GO:0061042//vascular wound healing;GO:0071971//extracellular exosome assembly;GO:1900041//negative regulation of interleukin-2 secretion;GO:0038001//paracrine signaling;GO:0045766//positive regulation of angiogenesis;GO:0072011//glomerular endothelium development;GO:0072089//stem cell proliferation;GO:0035759//mesangial cell-matrix adhesion;GO:0001935//end…	K06474//CD34 antigen	NP_001020280.1//hematopoietic progenitor cell antigen CD34 isoform a precursor [Homo sapiens];NP_001764.1//hematopoietic progenitor cell antigen CD34 isoform b precursor [Homo sapiens]	1//3;2//1
6326	8607	0.01	0.03	1.58496	0.529854	*	0.37379	SCN2A	GO:0030315//T-tubule;GO:0030424//axon;GO:0031226//intrinsic component of plasma membrane;GO:0034706//sodium channel complex;GO:0005622//intracellular;GO:0033270//paranode region of axon;GO:0005887//integral component of plasma membrane;GO:0001518//voltage-gated sodium channel complex;GO:0014704//intercalated disc;GO:0033268//node of Ranvier;GO:0005886//plasma membrane	GO:0005248//voltage-gated sodium channel activity	GO:0007399//nervous system development;GO:0042552//myelination;GO:0035725//sodium ion transmembrane transport;GO:0051402//neuron apoptotic process;GO:0008627//intrinsic apoptotic signaling pathway in response to osmotic stress;GO:0086010//membrane depolarization during action potential;GO:0019228//neuronal action potential;GO:0006814//sodium ion transport	K04834//voltage-gated sodium channel type II alpha	NP_001035233.1//sodium channel protein type 2 subunit alpha isoform 2 [Homo sapiens];NP_066287.2//sodium channel protein type 2 subunit alpha isoform 1 [Homo sapiens]	1//3;2//1
9247	2379	0.01	0.03	1.58496	0.644477	*	0.499032	GCM2	GO:0005634//nucleus	GO:0000981//RNA polymerase II transcription factor activity, sequence-specific DNA binding;GO:0046872//metal ion binding;GO:0003677//DNA binding;GO:0043565//sequence-specific DNA binding;GO:0001077//transcriptional activator activity, RNA polymerase II proximal promoter sequence-specific DNA binding	GO:0060706//cell differentiation involved in embryonic placenta development;GO:0060017//parathyroid gland development;GO:0007275//multicellular organism development;GO:0042063//gliogenesis;GO:0030643//cellular phosphate ion homeostasis;GO:0006874//cellular calcium ion homeostasis;GO:0006366//transcription from RNA polymerase II promoter	K21598//chorion-specific transcription factor GCM	NP_004743.1//chorion-specific transcription factor GCMb [Homo sapiens]	3//A2MP1
140766	5557	0.01	0.03	1.58496	0.39246	*	0.249274	ADAMTS14	NA	NA	NA	K08628//a disintegrin and metalloproteinase with thrombospondin motifs 14 [EC:3.4.24.-]	AAL40229.1//a disintegrin-like and metalloprotease with thrombospondin type 1 motif 14 precursor [Homo sapiens]	4;3//A2MP1
442862	1238	0.01	0.03	1.58496	0.99947	*	0.999032	PRY2	NA	NA	NA	K07899//Ras-related protein Rab-9A	NP_004667.2//PTPN13-like protein, Y-linked [Homo sapiens]	1//3
79843	2693	0.01	0.03	1.58496	0.643645	*	0.499032	FAM124B	GO:0005654//nucleoplasm;GO:0005739//mitochondrion	NA	NA	K09291//nucleoprotein TPR;K09491//stress 70 protein chaperone microsome-associated 60kDa protein	XP_011807312.1//PREDICTED: protein FAM124B isoform X2 [Colobus angolensis palliatus];NP_001116251.1//protein FAM124B isoform a [Homo sapiens]	1//3;2//1
126410	2620	0.01	0.03	1.58496	0.643177	*	0.499032	CYP4F22	GO:0031090//organelle membrane;GO:0005789//endoplasmic reticulum membrane	GO:0016705//oxidoreductase activity, acting on paired donors, with incorporation or reduction of molecular oxygen;GO:0020037//heme binding;GO:0005506//iron ion binding;GO:0004497//monooxygenase activity	GO:0006690//icosanoid metabolic process	K17731//cytochrome P450 family 4 subfamily F polypeptide 22	NP_775754.2//cytochrome P450 4F22 [Homo sapiens]	3//A2MP1
155	2660	0.01	0.03	1.58496	0.643125	*	0.499032	ADRB3	GO:0005634//nucleus;GO:0005887//integral component of plasma membrane;GO:0005622//intracellular;GO:0016021//integral component of membrane;GO:0005886//plasma membrane;GO:0043235//receptor complex	GO:0051380//norepinephrine binding;GO:0031699//beta-3 adrenergic receptor binding;GO:0015052//beta3-adrenergic receptor activity;GO:0051379//epinephrine binding;GO:0004939//beta-adrenergic receptor activity;GO:0042803//protein homodimerization activity	GO:0001659//temperature homeostasis;GO:0031649//heat generation;GO:0046677//response to antibiotic;GO:0006112//energy reserve metabolic process;GO:0007189//adenylate cyclase-activating G-protein coupled receptor signaling pathway;GO:0005975//carbohydrate metabolic process;GO:0040015//negative regulation of multicellular organism growth;GO:0007188//adenylate cyclase-modulating G-protein coupled re…	K04143//adrenergic receptor beta-3	NP_000016.1//beta-3 adrenergic receptor [Homo sapiens]	2//1
149647	2332	0.01	0.03	1.58496	0.642918	*	0.499032	FAM71A	GO:0005634//nucleus	NA	NA	K10772//AP endonuclease 2 [EC:4.2.99.18];K06568//mucin-1;K12374//arylsulfatase D/F/H [EC:3.1.6.-]	NP_705834.2//protein FAM71A [Homo sapiens]	3//A2MP1
11255	2680	0.01	0.03	1.58496	0.642814	*	0.499032	HRH3	GO:0005887//integral component of plasma membrane;GO:0098793//presynapse;GO:0005886//plasma membrane	GO:0004969//histamine receptor activity	GO:0014050//negative regulation of glutamate secretion;GO:0050890//cognition;GO:0007269//neurotransmitter secretion;GO:0007194//negative regulation of adenylate cyclase activity;GO:0014061//regulation of norepinephrine secretion;GO:0014063//negative regulation of serotonin secretion;GO:0007187//G-protein coupled receptor signaling pathway, coupled to cyclic nucleotide second messenger	K04151//histamine receptor H3	NP_009163.2//histamine H3 receptor [Homo sapiens]	2//1
696	2859	0.01	0.03	1.58496	0.64271	*	0.499032	BTN1A1	GO:0005615//extracellular space;GO:0005887//integral component of plasma membrane;GO:0016021//integral component of membrane;GO:0005886//plasma membrane	GO:0004872//receptor activity	NA	K06712//butyrophilin	XP_005249397.2//PREDICTED: butyrophilin subfamily 1 member A1 isoform X1 [Homo sapiens]	2//1
4283	2723	0.01	0.03	1.58496	0.642555	*	0.499032	CXCL9	GO:0005615//extracellular space;GO:0009897//external side of plasma membrane;GO:0005623//cell;GO:0005576//extracellular region	GO:0005125//cytokine activity;GO:0048248//CXCR3 chemokine receptor binding;GO:0008009//chemokine activity	GO:0061844//antimicrobial humoral immune response mediated by antimicrobial peptide;GO:0042127//regulation of cell proliferation;GO:0032496//response to lipopolysaccharide;GO:0030816//positive regulation of cAMP metabolic process;GO:0010818//T cell chemotaxis;GO:0006935//chemotaxis;GO:1901741//positive regulation of myoblast fusion;GO:0043950//positive regulation of cAMP-mediated signaling;GO:000…	K05416//C-X-C motif chemokine 9	XP_007997133.1//PREDICTED: C-X-C motif chemokine 9 [Chlorocebus sabaeus]	2//1
64063	1391	0.06	0.18	1.58496	0.529572	*	0.37379	PRSS22	GO:0005576//extracellular region;GO:0046658//anchored component of plasma membrane;GO:0019897//extrinsic component of plasma membrane	GO:0004252//serine-type endopeptidase activity;GO:0008236//serine-type peptidase activity	NA	K09626//brain-specific serine protease 4 [EC:3.4.21.-]	AAQ88762.1//PRSS22, partial [Homo sapiens]	3//A2MP1
56097	4641	0.01	0.03	1.58496	0.642296	*	0.499032	PCDHGC5	GO:0070062//extracellular exosome;GO:0005887//integral component of plasma membrane;GO:0016021//integral component of membrane;GO:0005886//plasma membrane	GO:0005509//calcium ion binding	GO:0007399//nervous system development;GO:0007155//cell adhesion;GO:0007156//homophilic cell adhesion via plasma membrane adhesion molecules;GO:0007267//cell-cell signaling;GO:0050808//synapse organization	K16497//protocadherin gamma subfamily C	NP_115783.1//protocadherin gamma-C5 isoform 2 precursor [Homo sapiens];NP_061752.1//protocadherin gamma-C5 isoform 1 precursor [Homo sapiens]	1//3;2//1
64240	2740	0.01	0.03	1.58496	0.642037	*	0.499032	ABCG5	GO:0016324//apical plasma membrane;GO:0043190//ATP-binding cassette (ABC) transporter complex;GO:0005886//plasma membrane;GO:0043235//receptor complex	GO:0005524//ATP binding;GO:0046982//protein heterodimerization activity;GO:0042626//ATPase activity, coupled to transmembrane movement of substances;GO:0017127//cholesterol transporter activity;GO:0016887//ATPase activity	GO:0055085//transmembrane transport;GO:0010212//response to ionizing radiation;GO:0007588//excretion;GO:0033344//cholesterol efflux;GO:0045796//negative regulation of intestinal cholesterol absorption;GO:0030299//intestinal cholesterol absorption;GO:0007584//response to nutrient;GO:0042632//cholesterol homeostasis;GO:0010949//negative regulation of intestinal phytosterol absorption;GO:0006855//dr…	K05683//ATP-binding cassette, subfamily G (WHITE), member 5 (sterolin 1)	NP_071881.1//ATP-binding cassette sub-family G member 5 [Homo sapiens]	2//1
339862	2344	0.01	0.03	1.58496	0.641986	*	0.499032	LOC339862	NA	NA	NA	NA	NP_001244106.1//uncharacterized protein LOC339862 [Homo sapiens]	1//3
219681	2529	0.01	0.03	1.58496	0.641882	*	0.499032	ARMC3	GO:0070062//extracellular exosome;GO:0005634//nucleus;GO:0005737//cytoplasm	NA	NA	K12642//plakophilin 2;K08332//vacuolar protein 8	EAW86138.1//armadillo repeat containing 3, isoform CRA_b [Homo sapiens];NP_775104.2//armadillo repeat-containing protein 3 isoform 1 [Homo sapiens];NP_001269675.1//armadillo repeat-containing protein 3 isoform 3 [Homo sapiens];NP_001269674.1//armadillo repeat-containing protein 3 isoform 2 [Homo sapiens]	4;1//3
1441	3419	0.01	0.03	1.58496	0.641624	*	0.499032	CSF3R	GO:0005887//integral component of plasma membrane;GO:0005576//extracellular region;GO:0005886//plasma membrane	GO:0004872//receptor activity;GO:0051916//granulocyte colony-stimulating factor binding;GO:0004896//cytokine receptor activity	GO:0007155//cell adhesion;GO:0007165//signal transduction;GO:0030593//neutrophil chemotaxis;GO:0006952//defense response;GO:0045637//regulation of myeloid cell differentiation;GO:0097186//amelogenesis	K05061//granulocyte colony-stimulating factor receptor	NP_000751.1//granulocyte colony-stimulating factor receptor isoform a precursor [Homo sapiens];NP_724781.1//granulocyte colony-stimulating factor receptor isoform c precursor [Homo sapiens];NP_758519.1//granulocyte colony-stimulating factor receptor isoform d precursor [Homo sapiens]	3//A2MP1;2//1
401447	1593	0.01	0.03	1.58496	0.999345	*	0.999032	USP17L1	GO:0005783//endoplasmic reticulum;GO:0005634//nucleus;GO:0005829//cytosol;GO:0005789//endoplasmic reticulum membrane	GO:0004843//thiol-dependent ubiquitin-specific protease activity;GO:0036459//thiol-dependent ubiquitinyl hydrolase activity	GO:0071108//protein K48-linked deubiquitination;GO:0042127//regulation of cell proliferation;GO:0043547//positive regulation of GTPase activity;GO:0071586//CAAX-box protein processing;GO:0010955//negative regulation of protein processing;GO:1900245//positive regulation of MDA-5 signaling pathway;GO:0006511//ubiquitin-dependent protein catabolic process;GO:1900027//regulation of ruffle assembly;GO…	K11845//ubiquitin carboxyl-terminal hydrolase 17 [EC:3.4.19.12]	NP_001243800.1//ubiquitin carboxyl-terminal hydrolase 17-like protein 3 [Homo sapiens]	1//3
645836	1593	0.01	0.03	1.58496	0.99922	*	0.999032	USP17L3	GO:0005634//nucleus;GO:0005783//endoplasmic reticulum	GO:0036459//thiol-dependent ubiquitinyl hydrolase activity	GO:0006511//ubiquitin-dependent protein catabolic process;GO:0016579//protein deubiquitination;GO:0006915//apoptotic process	K11845//ubiquitin carboxyl-terminal hydrolase 17 [EC:3.4.19.12]	NP_001243800.1//ubiquitin carboxyl-terminal hydrolase 17-like protein 3 [Homo sapiens]	1//3
10840	3204	0.01	0.03	1.58496	0.641108	*	0.499032	ALDH1L1	NA	GO:0016742//hydroxymethyl-, formyl- and related transferase activity;GO:0016491//oxidoreductase activity	GO:0009058//biosynthetic process	K00289//formyltetrahydrofolate dehydrogenase [EC:1.5.1.6]	XP_011924019.1//PREDICTED: cytosolic 10-formyltetrahydrofolate dehydrogenase isoform X2 [Cercocebus atys];XP_011826910.1//PREDICTED: cytosolic 10-formyltetrahydrofolate dehydrogenase isoform X2 [Mandrillus leucophaeus];XP_010378871.1//PREDICTED: cytosolic 10-formyltetrahydrofolate dehydrogenase isoform X3 [Rhinopithecus roxellana]	1//3;3//A2MP1
338809	2369	0.01	0.03	1.58496	0.641056	*	0.499032	C12orf74	NA	NA	NA	NA	EAW97470.1//hypothetical protein LOC338809, partial [Homo sapiens]	3//A2MP1;2//1
6247	3040	0.01	0.03	1.58496	0.640747	*	0.499032	RS1	GO:0005615//extracellular space;GO:0019897//extrinsic component of plasma membrane	GO:0032266//phosphatidylinositol-3-phosphate binding;GO:0010314//phosphatidylinositol-5-phosphate binding;GO:0005546//phosphatidylinositol-4,5-bisphosphate binding;GO:0070492//oligosaccharide binding;GO:0005547//phosphatidylinositol-3,4,5-trisphosphate binding;GO:0080025//phosphatidylinositol-3,5-bisphosphate binding;GO:0070273//phosphatidylinositol-4-phosphate binding;GO:0043325//phosphatidylino…	GO:0016062//adaptation of rhodopsin mediated signaling;GO:0007155//cell adhesion;GO:0007275//multicellular organism development;GO:0007601//visual perception;GO:0051260//protein homooligomerization;GO:0010842//retina layer formation	K16669//protocadherin Fat 4;K03902//coagulation factor V (labile factor)	NP_000321.1//retinoschisin precursor [Homo sapiens]	3//A2MP1
4322	2735	0.03	0.09	1.58496	0.529337	*	0.37379	MMP13	GO:0031012//extracellular matrix;GO:0005615//extracellular space;GO:0005576//extracellular region;GO:0005578//proteinaceous extracellular matrix	GO:0004252//serine-type endopeptidase activity;GO:0004222//metalloendopeptidase activity;GO:0005518//collagen binding;GO:0005509//calcium ion binding;GO:0008270//zinc ion binding	GO:0022617//extracellular matrix disassembly;GO:0001958//endochondral ossification;GO:0044267//cellular protein metabolic process;GO:0030282//bone mineralization;GO:0006508//proteolysis;GO:0003417//growth plate cartilage development;GO:0060349//bone morphogenesis;GO:0030574//collagen catabolic process	K07994//matrix metalloproteinase-13 (collagenase 3) [EC:3.4.24.-]	NP_002418.1//collagenase 3 preproprotein [Homo sapiens]	3//A2MP1
56111	4778	0.01	0.03	1.58496	0.640387	*	0.499032	PCDHGA4	NA	NA	NA	K16495//protocadherin gamma subfamily A	XP_010592269.1//PREDICTED: LOW QUALITY PROTEIN: protocadherin gamma-A4-like [Loxodonta africana]	3//A2MP1;2//1
945	1108	0.04	0.12	1.58496	0.640181	*	0.499032	CD33	GO:0070062//extracellular exosome;GO:0005634//nucleus;GO:0009897//external side of plasma membrane;GO:0005887//integral component of plasma membrane;GO:0035579//specific granule membrane;GO:0016021//integral component of membrane;GO:0005886//plasma membrane;GO:0070821//tertiary granule membrane	GO:0030246//carbohydrate binding;GO:0004872//receptor activity	GO:0007155//cell adhesion;GO:0007165//signal transduction;GO:0043312//neutrophil degranulation;GO:0007267//cell-cell signaling;GO:0050776//regulation of immune response;GO:0008285//negative regulation of cell proliferation	K06473//CD33 antigen	XP_011525833.1//PREDICTED: myeloid cell surface antigen CD33 isoform X1 [Homo sapiens];XP_016882999.1//PREDICTED: myeloid cell surface antigen CD33 isoform X4 [Homo sapiens]	1//3;3//A2MP1
816	4097	0.02	0.06	1.58496	0.52929	*	0.37379	CAMK2B	GO:0005654//nucleoplasm;GO:0005815//microtubule organizing center;GO:0030666//endocytic vesicle membrane;GO:0005737//cytoplasm;GO:0043005//neuron projection;GO:0005829//cytosol;GO:0005886//plasma membrane;GO:0033017//sarcoplasmic reticulum membrane	GO:0005524//ATP binding;GO:0042802//identical protein binding;GO:0042803//protein homodimerization activity;GO:0003779//actin binding;GO:0004674//protein serine/threonine kinase activity;GO:0005088//Ras guanyl-nucleotide exchange factor activity;GO:0004672//protein kinase activity;GO:0004683//calmodulin-dependent protein kinase activity;GO:0005516//calmodulin binding	GO:0014733//regulation of skeletal muscle adaptation;GO:0060998//regulation of dendritic spine development;GO:0035556//intracellular signal transduction;GO:0051823//regulation of synapse structural plasticity;GO:0051924//regulation of calcium ion transport;GO:0060333//interferon-gamma-mediated signaling pathway;GO:0000165//MAPK cascade;GO:0007165//signal transduction;GO:0006468//protein phosphory…	K04515//calcium/calmodulin-dependent protein kinase (CaM kinase) II [EC:2.7.11.17]	NP_742080.1//calcium/calmodulin-dependent protein kinase type II subunit beta isoform 7 [Homo sapiens];NP_001211.3//calcium/calmodulin-dependent protein kinase type II subunit beta isoform 1 [Homo sapiens];NP_742076.1//calcium/calmodulin-dependent protein kinase type II subunit beta isoform 3 [Homo sapiens];NP_742078.1//calcium/calmodulin-dependent protein kinase type II subunit beta isoform 5 [H…	1//3;4;2//1
140706	2532	0.01	0.03	1.58496	0.639411	*	0.499032	CCM2L	NA	NA	GO:0003222//ventricular trabecula myocardium morphogenesis;GO:0034111//negative regulation of homotypic cell-cell adhesion;GO:0003209//cardiac atrium morphogenesis;GO:0090271//positive regulation of fibroblast growth factor production;GO:0032091//negative regulation of protein binding;GO:0042060//wound healing;GO:0055017//cardiac muscle tissue growth	K19475//WAS/WASL-interacting protein;K05747//Wiskott-Aldrich syndrome protein;K05748//WAS protein family, member 2	NP_542192.2//cerebral cavernous malformations 2 protein-like [Homo sapiens]	3//A2MP1
25891	2818	0.01	0.03	1.58496	0.639257	*	0.499032	PAMR1	GO:0005615//extracellular space	GO:0004252//serine-type endopeptidase activity;GO:0005509//calcium ion binding	NA	K17495//CUB and sushi domain-containing protein;K05502//bone morphogenetic protein 1 [EC:3.4.24.19]	NP_001001991.1//inactive serine protease PAMR1 isoform b precursor [Homo sapiens];EAW68140.1//regeneration associated muscle protease [Homo sapiens];NP_001269605.1//inactive serine protease PAMR1 isoform d precursor [Homo sapiens]	1//3;3//A2MP1;2//1
170680	1185	0.07	0.21	1.58496	0.531174	*	0.37379	PSORS1C2	GO:0005576//extracellular region	NA	NA	K16760//coiled-coil alpha-helical rod protein 1;K10572//inositol-pentakisphosphate 2-kinase [EC:2.7.1.158];K07604//type I keratin, acidic	XP_005553644.1//PREDICTED: psoriasis susceptibility 1 candidate gene 2 protein [Macaca fascicularis]	2//1
387715	833	0.1	0.3	1.58496	0.530796	*	0.37379	ARMS2	GO:0001917//photoreceptor inner segment;GO:0005739//mitochondrion	NA	GO:0001895//retina homeostasis	NA	NP_001093137.1//age-related maculopathy susceptibility protein 2 [Homo sapiens]	2//1
3861	1653	0.05	0.15	1.58496	0.530749	*	0.37379	KRT14	GO:0070062//extracellular exosome;GO:0005634//nucleus;GO:0005829//cytosol;GO:0071944//cell periphery;GO:0045095//keratin filament;GO:0005882//intermediate filament;GO:0005737//cytoplasm;GO:0045178//basal part of cell	GO:1990254//keratin filament binding;GO:0005200//structural constituent of cytoskeleton	GO:0045110//intermediate filament bundle assembly;GO:0010212//response to ionizing radiation;GO:0010043//response to zinc ion;GO:0031424//keratinization;GO:0031581//hemidesmosome assembly;GO:0070268//cornification;GO:0007568//aging;GO:0008544//epidermis development;GO:0042633//hair cycle	K07604//type I keratin, acidic	XP_003279474.2//PREDICTED: keratin, type I cytoskeletal 14 [Nomascus leucogenys]	4
284451	1607	0.05	0.15	1.58496	0.530701	*	0.37379	ODF3L2	GO:0005881//cytoplasmic microtubule	NA	NA	K19719//collagen, type II, alpha;K19475//WAS/WASL-interacting protein;K21125//mucin-5AC	NP_872383.1//outer dense fiber protein 3-like protein 2 [Homo sapiens]	2//1
3483	2168	0.07	0.21	1.58496	0.303802	*	0.178736	IGFALS	GO:0070062//extracellular exosome;GO:0005654//nucleoplasm;GO:0042567//insulin-like growth factor ternary complex;GO:0005615//extracellular space;GO:0005576//extracellular region	GO:0005520//insulin-like growth factor binding	GO:0044267//cellular protein metabolic process;GO:0007155//cell adhesion;GO:0007165//signal transduction	K17256//insulin-like growth factor-binding protein complex acid labile subunit	NP_004961.1//insulin-like growth factor-binding protein complex acid labile subunit isoform 2 precursor [Homo sapiens];NP_001139478.1//insulin-like growth factor-binding protein complex acid labile subunit isoform 1 precursor [Homo sapiens]	1//3;2//1
57393	1580	0.05	0.15	1.58496	0.529478	*	0.37379	CLTRN	GO:0070062//extracellular exosome;GO:0031526//brush border membrane;GO:0016021//integral component of membrane;GO:0005737//cytoplasm	GO:0008241//peptidyl-dipeptidase activity;GO:0008237//metallopeptidase activity	GO:0051957//positive regulation of amino acid transport;GO:0035774//positive regulation of insulin secretion involved in cellular response to glucose stimulus;GO:0045956//positive regulation of calcium ion-dependent exocytosis;GO:0035543//positive regulation of SNARE complex assembly	K20004//collectrin	XP_016798474.1//PREDICTED: collectrin [Pan troglodytes]	5
3592	1329	1.28	3.82	1.57743	7.12957e-06	Up	1.34879e-06	IL12A	GO:0005788//endoplasmic reticulum lumen;GO:0005615//extracellular space;GO:0043514//interleukin-12 complex;GO:0005576//extracellular region;GO:0031906//late endosome lumen;GO:0005737//cytoplasm	GO:0008083//growth factor activity;GO:0005125//cytokine activity;GO:0042163//interleukin-12 beta subunit binding;GO:0046982//protein heterodimerization activity;GO:0045513//interleukin-27 binding;GO:0005143//interleukin-12 receptor binding	GO:0016477//cell migration;GO:0097191//extrinsic apoptotic signaling pathway;GO:0042102//positive regulation of T cell proliferation;GO:0051135//positive regulation of NK T cell activation;GO:0045785//positive regulation of cell adhesion;GO:0071222//cellular response to lipopolysaccharide;GO:0032496//response to lipopolysaccharide;GO:0007050//cell cycle arrest;GO:0035744//T-helper 1 cell cytokine…	K05406//interleukin 12A	NP_001341512.1//interleukin-12 subunit alpha isoform 3 [Homo sapiens];XP_008981813.2//PREDICTED: interleukin-12 subunit alpha [Callithrix jacchus]	1//3;3//A2MP1
23586	4759	1.3	3.86	1.57009	5.07809e-18	Up	2.83882e-19	DDX58	GO:0005829//cytosol;GO:0005923//bicellular tight junction;GO:0015629//actin cytoskeleton;GO:0032587//ruffle membrane;GO:0005737//cytoplasm	GO:0005524//ATP binding;GO:0042802//identical protein binding;GO:0031625//ubiquitin protein ligase binding;GO:0004386//helicase activity;GO:0003725//double-stranded RNA binding;GO:0003690//double-stranded DNA binding;GO:0008270//zinc ion binding;GO:0003727//single-stranded RNA binding	GO:0032755//positive regulation of interleukin-6 production;GO:0060760//positive regulation of response to cytokine stimulus;GO:0030334//regulation of cell migration;GO:0051091//positive regulation of DNA binding transcription factor activity;GO:0035549//positive regulation of interferon-beta secretion;GO:0016579//protein deubiquitination;GO:0045087//innate immune response;GO:2000778//positive re…	K12646//ATP-dependent RNA helicase DDX58 [EC:3.6.3.14]	NP_055129.2//probable ATP-dependent RNA helicase DDX58 [Homo sapiens]	3//A2MP1
121504	412	0.22	0.65	1.56294	0.530324	*	0.37379	HIST4H4	NA	NA	NA	K11254//histone H4	XP_009423180.2//PREDICTED: histone H4 [Pan troglodytes]	2//1
2258	2450	0.2	0.59	1.56071	0.0356574	*	0.0144402	FGF13	GO:0030425//dendrite;GO:0030424//axon;GO:0005634//nucleus;GO:0005874//microtubule;GO:0005737//cytoplasm;GO:0043005//neuron projection;GO:0030175//filopodium;GO:0030426//growth cone;GO:0005730//nucleolus;GO:0005829//cytosol;GO:0005576//extracellular region;GO:0014704//intercalated disc;GO:0016328//lateral plasma membrane;GO:0005886//plasma membrane	GO:0044325//ion channel binding;GO:0008083//growth factor activity;GO:0048487//beta-tubulin binding;GO:0017080//sodium channel regulator activity;GO:0030295//protein kinase activator activity;GO:0008017//microtubule binding	GO:0007399//nervous system development;GO:0021766//hippocampus development;GO:1990834//response to odorant;GO:0021795//cerebral cortex cell migration;GO:0007026//negative regulation of microtubule depolymerization;GO:0006814//sodium ion transport;GO:0048671//negative regulation of collateral sprouting;GO:0000165//MAPK cascade;GO:0072659//protein localization to plasma membrane;GO:0007165//signal …	K04358//fibroblast growth factor	NP_001132970.1//fibroblast growth factor 13 isoform 4 [Homo sapiens];NP_001132972.1//fibroblast growth factor 13 isoform 2 [Homo sapiens];NP_378668.1//fibroblast growth factor 13 isoform 5 [Homo sapiens];NP_004105.1//fibroblast growth factor 13 isoform 1 [Homo sapiens];XP_011811213.1//PREDICTED: fibroblast growth factor 13 isoform X2 [Colobus angolensis palliatus]	1//3;3//A2MP1;2//1
54659	2345	0.17	0.5	1.55639	0.045428	*	0.0189971	UGT1A3	GO:0005783//endoplasmic reticulum;GO:0016021//integral component of membrane;GO:0005789//endoplasmic reticulum membrane	GO:0046982//protein heterodimerization activity;GO:0015020//glucuronosyltransferase activity;GO:0001972//retinoic acid binding;GO:0042803//protein homodimerization activity;GO:0019899//enzyme binding	GO:2001030//negative regulation of cellular glucuronidation;GO:0008152//metabolic process;GO:0052697//xenobiotic glucuronidation;GO:0042573//retinoic acid metabolic process;GO:0052695//cellular glucuronidation;GO:0045922//negative regulation of fatty acid metabolic process;GO:1904224//negative regulation of glucuronosyltransferase activity;GO:0052696//flavonoid glucuronidation	K00699//glucuronosyltransferase [EC:2.4.1.17]	NP_061966.1//UDP-glucuronosyltransferase 1-3 precursor [Homo sapiens]	2//1
3039	627	0.14	0.41	1.5502	0.529995	*	0.37379	HBA1	GO:0005833//hemoglobin complex	GO:0020037//heme binding;GO:0005506//iron ion binding;GO:0005344//oxygen carrier activity;GO:0019825//oxygen binding	NA	K13822//hemoglobin subunit alpha	SAI82135.1//TPA: globin C1 [Homo sapiens]	4
154	2058	0.31	0.9	1.53766	0.018531	*	0.00688736	ADRB2	GO:0016020//membrane;GO:0010008//endosome membrane;GO:0005634//nucleus;GO:0016324//apical plasma membrane;GO:0005764//lysosome;GO:0043235//receptor complex;GO:0005768//endosome;GO:0005887//integral component of plasma membrane;GO:0030665//clathrin-coated vesicle membrane;GO:0005886//plasma membrane;GO:0005769//early endosome	GO:0001540//amyloid-beta binding;GO:0015459//potassium channel regulator activity;GO:0051379//epinephrine binding;GO:0042803//protein homodimerization activity;GO:0008179//adenylate cyclase binding;GO:0051380//norepinephrine binding;GO:0004941//beta2-adrenergic receptor activity;GO:0032403//protein complex binding	GO:0031649//heat generation;GO:0007171//activation of transmembrane receptor protein tyrosine kinase activity;GO:0002028//regulation of sodium ion transport;GO:0007166//cell surface receptor signaling pathway;GO:0071902//positive regulation of protein serine/threonine kinase activity;GO:0016579//protein deubiquitination;GO:0071875//adrenergic receptor signaling pathway;GO:0040015//negative regula…	K04142//adrenergic receptor beta-2	BAD96745.1//Adrenergic, beta-2-, receptor, surface variant, partial [Homo sapiens]	5
7074	5594	0.1	0.29	1.53605	0.0662016	*	0.0290518	TIAM1	GO:0005634//nucleus;GO:0044295//axonal growth cone;GO:0005874//microtubule;GO:0044304//main axon;GO:0044291//cell-cell contact zone;GO:0032587//ruffle membrane;GO:0014069//postsynaptic density;GO:0043025//neuronal cell body;GO:0005911//cell-cell junction;GO:0005829//cytosol;GO:0031234//extrinsic component of cytoplasmic side of plasma membrane;GO:0043197//dendritic spine;GO:0005886//plasma membra…	GO:0008289//lipid binding;GO:0005057//signal transducer activity, downstream of receptor;GO:0030971//receptor tyrosine kinase binding;GO:0030676//Rac guanyl-nucleotide exchange factor activity;GO:0019900//kinase binding;GO:0005085//guanyl-nucleotide exchange factor activity;GO:0008017//microtubule binding;GO:0005089//Rho guanyl-nucleotide exchange factor activity	GO:0016477//cell migration;GO:0030335//positive regulation of cell migration;GO:0010717//regulation of epithelial to mesenchymal transition;GO:1904338//regulation of dopaminergic neuron differentiation;GO:0072657//protein localization to membrane;GO:0032092//positive regulation of protein binding;GO:0098989//NMDA selective glutamate receptor signaling pathway;GO:0043065//positive regulation of ap…	K05731//T-lymphoma invasion and metastasis-inducing protein 1	NP_003244.2//T-lymphoma invasion and metastasis-inducing protein 1 isoform 1 [Homo sapiens];NP_001340616.1//T-lymphoma invasion and metastasis-inducing protein 1 isoform 4 [Homo sapiens];NP_001340614.1//T-lymphoma invasion and metastasis-inducing protein 1 isoform 3 [Homo sapiens];NP_001340615.1//T-lymphoma invasion and metastasis-inducing protein 1 isoform 4 [Homo sapiens];XP_006155328.1//PREDIC…	1//3;3//A2MP1
127670	2500	0.09	0.26	1.53051	0.13159	*	0.064963	TEDDM1	NA	NA	NA	K22069//LYR motif-containing protein 4;K12581//CCR4-NOT transcription complex subunit 7/8;K08857//NIMA (never in mitosis gene a)-related kinase 1/4/5 [EC:2.7.11.1];K06588//integrin beta 5;K01064//wingless-type MMTV integration site family, member 9	XP_003775525.1//PREDICTED: transmembrane epididymal protein 1 [Pongo abelii]	3//A2MP1
118663	1877	0.09	0.26	1.53051	0.303899	*	0.178736	BTBD16	GO:0005634//nucleus;GO:0000151//ubiquitin ligase complex	NA	NA	K10487//BTB/POZ domain-containing protein 16	NP_001305118.1//BTB/POZ domain-containing protein 16 isoform a [Homo sapiens];NP_653188.2//BTB/POZ domain-containing protein 16 isoform b [Homo sapiens]	1//3;3//A2MP1
50617	3049	0.08	0.23	1.52356	0.175889	*	0.091611	ATP6V0A4	GO:0005765//lysosomal membrane;GO:0070062//extracellular exosome;GO:0010008//endosome membrane;GO:0000220//vacuolar proton-transporting V-type ATPase, V0 domain;GO:0005903//brush border;GO:0016324//apical plasma membrane;GO:0031526//brush border membrane;GO:0030670//phagocytic vesicle membrane;GO:0005768//endosome;GO:0016021//integral component of membrane;GO:0045177//apical part of cell;GO:00164…	GO:0015078//hydrogen ion transmembrane transporter activity;GO:0051117//ATPase binding;GO:0046961//proton-transporting ATPase activity, rotational mechanism	GO:0008286//insulin receptor signaling pathway;GO:0034220//ion transmembrane transport;GO:0006885//regulation of pH;GO:0007588//excretion;GO:0070072//vacuolar proton-transporting V-type ATPase complex assembly;GO:0090383//phagosome acidification;GO:0007035//vacuolar acidification;GO:0001503//ossification;GO:0015986//ATP synthesis coupled proton transport;GO:0015991//ATP hydrolysis coupled proton …	K02154//V-type H+-transporting ATPase subunit a	NP_065683.2//V-type proton ATPase 116 kDa subunit a isoform 4 [Homo sapiens]	2//1
9478	1196	0.08	0.23	1.52356	0.355921	*	0.217844	CABP1	GO:0005856//cytoskeleton;GO:0005615//extracellular space;GO:0005938//cell cortex;GO:0030054//cell junction;GO:0014069//postsynaptic density;GO:0048471//perinuclear region of cytoplasm;GO:0000139//Golgi membrane;GO:0005886//plasma membrane;GO:0045211//postsynaptic membrane	GO:0005509//calcium ion binding;GO:0004857//enzyme inhibitor activity;GO:0048306//calcium-dependent protein binding;GO:0008139//nuclear localization sequence binding	GO:0042308//negative regulation of protein import into nucleus	K02183//calmodulin	NP_001028849.1//calcium-binding protein 1 isoform 3 [Homo sapiens];XP_014956896.1//PREDICTED: calcium-binding protein 1 isoform X1 [Ovis aries];EDL19873.1//calcium binding protein 1, isoform CRA_a, partial [Mus musculus]	4;1//3;3//A2MP1
8638	2093	0.28	0.8	1.51457	0.0159946	*	0.00583552	OASL	GO:0016020//membrane;GO:0005654//nucleoplasm;GO:0005730//nucleolus;GO:0005829//cytosol;GO:0005737//cytoplasm	GO:0003723//RNA binding;GO:0003677//DNA binding;GO:0046966//thyroid hormone receptor binding;GO:0005524//ATP binding;GO:0016740//transferase activity;GO:0003725//double-stranded RNA binding	GO:0060333//interferon-gamma-mediated signaling pathway;GO:0060337//type I interferon signaling pathway;GO:0045071//negative regulation of viral genome replication;GO:0006955//immune response;GO:0051607//defense response to virus;GO:0009615//response to virus	K14608//2'-5'-oligoadenylate synthase-like protein	NP_003724.1//2'-5'-oligoadenylate synthase-like protein isoform a [Homo sapiens];NP_937856.1//2'-5'-oligoadenylate synthase-like protein isoform b [Homo sapiens];NP_001248754.1//2'-5'-oligoadenylate synthase-like protein isoform c [Homo sapiens]	1//3;3//A2MP1;2//1
138715	1239	0.07	0.2	1.51457	0.530513	*	0.37379	ARID3C	GO:0005634//nucleus;GO:0045121//membrane raft;GO:0005737//cytoplasm	GO:0001228//transcriptional activator activity, RNA polymerase II transcription regulatory region sequence-specific DNA binding;GO:0000977//RNA polymerase II regulatory region sequence-specific DNA binding;GO:0003682//chromatin binding	NA	K11653//AT-rich interactive domain-containing protein 1;K20719//sigma non-opioid intracellular receptor	XP_016869772.1//PREDICTED: AT-rich interactive domain-containing protein 3C isoform X1 [Homo sapiens]	1//3
49861	1209	0.07	0.2	1.51457	0.529384	*	0.37379	CLDN20	GO:0016021//integral component of membrane;GO:0005923//bicellular tight junction;GO:0005886//plasma membrane	GO:0042802//identical protein binding;GO:0005198//structural molecule activity	GO:0016338//calcium-independent cell-cell adhesion via plasma membrane cell-adhesion molecules	K06087//claudin	NP_001001346.1//claudin-20 precursor [Homo sapiens]	3//A2MP1
6773	4573	6.41	18.27	1.51108	8.74746e-75	Up	7.28316e-77	STAT2	GO:0005634//nucleus;GO:0005654//nucleoplasm;GO:0005829//cytosol;GO:0005886//plasma membrane	GO:0003677//DNA binding;GO:0042802//identical protein binding;GO:0044389//ubiquitin-like protein ligase binding;GO:0004871//signal transducer activity;GO:0003700//DNA binding transcription factor activity	GO:0060337//type I interferon signaling pathway;GO:0007259//JAK-STAT cascade;GO:0051607//defense response to virus;GO:0006351//transcription, DNA-templated;GO:0016032//viral process;GO:0001932//regulation of protein phosphorylation;GO:0006357//regulation of transcription from RNA polymerase II promoter;GO:0060338//regulation of type I interferon-mediated signaling pathway;GO:0090140//regulation o…	K11221//signal transducer and activator of transcription 2	NP_938146.1//signal transducer and activator of transcription 2 isoform 2 [Homo sapiens];NP_005410.1//signal transducer and activator of transcription 2 isoform 1 [Homo sapiens]	1//3;3//A2MP1
4160	1438	0.06	0.17	1.5025	0.530419	*	0.37379	MC4R	GO:0005634//nucleus;GO:0016021//integral component of membrane;GO:0005886//plasma membrane	GO:0031625//ubiquitin protein ligase binding;GO:0017046//peptide hormone binding;GO:0042923//neuropeptide binding;GO:0004977//melanocortin receptor activity;GO:0004980//melanocyte-stimulating hormone receptor activity	GO:2000821//regulation of grooming behavior;GO:2000252//negative regulation of feeding behavior;GO:0002024//diet induced thermogenesis;GO:0032868//response to insulin;GO:0030073//insulin secretion;GO:0045780//positive regulation of bone resorption;GO:0006112//energy reserve metabolic process;GO:0007631//feeding behavior;GO:0030819//positive regulation of cAMP biosynthetic process;GO:0007188//aden…	K04202//melanocortin 4 receptor	NP_005903.2//melanocortin receptor 4 [Homo sapiens]	2//1
30014	418	0.3	0.85	1.5025	0.355703	*	0.217844	SPANXA1	GO:0005634//nucleus;GO:0005737//cytoplasm	NA	GO:0007283//spermatogenesis	NA	NP_038481.2//sperm protein associated with the nucleus on the X chromosome A [Homo sapiens]	3//A2MP1
9985	2354	1.39	3.91	1.49208	6.67935e-09	Up	8.26242e-10	REC8	GO:0000228//nuclear chromosome;GO:0005634//nucleus;GO:0001673//male germ cell nucleus;GO:0030893//meiotic cohesin complex;GO:0000778//condensed nuclear chromosome kinetochore;GO:0000798//nuclear cohesin complex;GO:0000800//lateral element;GO:0034991//nuclear meiotic cohesin complex	GO:0003682//chromatin binding	GO:0007141//male meiosis I;GO:0009566//fertilization;GO:0007286//spermatid development;GO:0001556//oocyte maturation;GO:0007283//spermatogenesis;GO:0007130//synaptonemal complex assembly;GO:0006302//double-strand break repair;GO:0007131//reciprocal meiotic recombination;GO:0051321//meiotic cell cycle;GO:0007062//sister chromatid cohesion;GO:0072520//seminiferous tubule development;GO:0000724//dou…	K13054//meiotic recombination protein REC8, animal type	NP_005123.2//meiotic recombination protein REC8 homolog [Homo sapiens]	1//3;2//1
164781	1953	0.16	0.45	1.49185	0.15014	*	0.0761696	DAW1	GO:0005929//cilium;GO:0005737//cytoplasm	NA	GO:0007368//determination of left/right symmetry;GO:0007507//heart development	K19760//dynein assembly factor with WDR repeat domains 1	NP_849143.1//dynein assembly factor with WDR repeat domains 1 isoform 1 [Homo sapiens]	1//3;2//1
5971	2297	11.01	30.72	1.48036	1.04944e-60	Up	1.13655e-62	RELB	GO:0005634//nucleus;GO:0005654//nucleoplasm;GO:0005815//microtubule organizing center;GO:0043234//protein complex;GO:0005829//cytosol;GO:0033256//I-kappaB/NF-kappaB complex	GO:0003677//DNA binding;GO:0000981//RNA polymerase II transcription factor activity, sequence-specific DNA binding;GO:0003714//transcription corepressor activity;GO:0042802//identical protein binding;GO:0019901//protein kinase binding;GO:0003682//chromatin binding;GO:0000977//RNA polymerase II regulatory region sequence-specific DNA binding;GO:0003700//DNA binding transcription factor activity;GO…	GO:0038061//NIK/NF-kappaB signaling;GO:0034097//response to cytokine;GO:0000122//negative regulation of transcription from RNA polymerase II promoter;GO:0006357//regulation of transcription from RNA polymerase II promoter;GO:0032922//circadian regulation of gene expression;GO:0045087//innate immune response;GO:0019882//antigen processing and presentation;GO:0002223//stimulatory C-type lectin rece…	K09253//transcription factor RelB	NP_006500.2//transcription factor RelB [Homo sapiens]	3//A2MP1
64135	3617	0.18	0.5	1.47393	0.0185279	*	0.00688736	IFIH1	GO:0005634//nucleus;GO:0005829//cytosol;GO:0005737//cytoplasm	GO:0003677//DNA binding;GO:0005524//ATP binding;GO:0042802//identical protein binding;GO:0004386//helicase activity;GO:0003725//double-stranded RNA binding;GO:0016787//hydrolase activity;GO:0008270//zinc ion binding;GO:0043021//ribonucleoprotein complex binding;GO:0003727//single-stranded RNA binding	GO:0016925//protein sumoylation;GO:0060760//positive regulation of response to cytokine stimulus;GO:0035549//positive regulation of interferon-beta secretion;GO:0016579//protein deubiquitination;GO:0045087//innate immune response;GO:0039530//MDA-5 signaling pathway;GO:2000778//positive regulation of interleukin-6 secretion;GO:0039528//cytoplasmic pattern recognition receptor signaling pathway in …	K12647//interferon-induced helicase C domain-containing protein 1 [EC:3.6.4.13]	NP_071451.2//interferon-induced helicase C domain-containing protein 1 [Homo sapiens]	3//A2MP1
29950	1213	17.96	49.65	1.46701	3.66637e-50	Up	5.25604e-52	SERTAD1	GO:0005634//nucleus;GO:0005737//cytoplasm	NA	GO:0030308//negative regulation of cell growth;GO:0045944//positive regulation of transcription from RNA polymerase II promoter;GO:0006351//transcription, DNA-templated;GO:0000079//regulation of cyclin-dependent protein serine/threonine kinase activity;GO:0008284//positive regulation of cell proliferation	NA	NP_037508.2//SERTA domain-containing protein 1 [Homo sapiens]	3//A2MP1
100131378	903	0.83	2.29	1.46416	0.0161148	*	0.00588544	C11orf91	GO:0043231//intracellular membrane-bounded organelle	NA	NA	K00894//ethanolamine kinase [EC:2.7.1.82];K10367//formin 1	NP_001160164.1//uncharacterized protein C11orf91 [Homo sapiens]	1//3
340061	1960	0.49	1.35	1.46211	0.00118792	*	0.000337472	TMEM173	GO:0030667//secretory granule membrane;GO:0005654//nucleoplasm;GO:0005777//peroxisome;GO:0005741//mitochondrial outer membrane;GO:0048471//perinuclear region of cytoplasm;GO:0005829//cytosol;GO:0005794//Golgi apparatus;GO:0016021//integral component of membrane;GO:0005789//endoplasmic reticulum membrane;GO:0005886//plasma membrane;GO:0030659//cytoplasmic vesicle membrane	GO:0042802//identical protein binding;GO:0031625//ubiquitin protein ligase binding;GO:0035438//cyclic-di-GMP binding;GO:0008134//transcription factor binding;GO:0042803//protein homodimerization activity;GO:0061507//cyclic-GMP-AMP binding;GO:0019901//protein kinase binding	GO:0032481//positive regulation of type I interferon production;GO:0032479//regulation of type I interferon production;GO:0002218//activation of innate immune response;GO:0032092//positive regulation of protein binding;GO:0035458//cellular response to interferon-beta;GO:0071407//cellular response to organic cyclic compound;GO:0043312//neutrophil degranulation;GO:0045087//innate immune response;GO…	K12654//transmembrane protein 173	NP_001288667.1//stimulator of interferon genes protein isoform 2 [Homo sapiens];NP_938023.1//stimulator of interferon genes protein isoform 1 [Homo sapiens]	1//3;3//A2MP1
54625	7713	3.94	10.85	1.46143	1.27924e-71	Up	1.11315e-73	PARP14	GO:0016020//membrane;GO:0005634//nucleus;GO:0005829//cytosol;GO:0005737//cytoplasm	GO:0003723//RNA binding;GO:0070403//NAD+ binding;GO:0003950//NAD+ ADP-ribosyltransferase activity;GO:0019899//enzyme binding	GO:0006355//regulation of transcription, DNA-templated;GO:0060336//negative regulation of interferon-gamma-mediated signaling pathway;GO:0006351//transcription, DNA-templated;GO:0070212//protein poly-ADP-ribosylation;GO:0010629//negative regulation of gene expression;GO:0042532//negative regulation of tyrosine phosphorylation of STAT protein;GO:0042531//positive regulation of tyrosine phosphoryla…	K15261//poly [ADP-ribose] polymerase 10/14/15 [EC:2.4.2.30]	NP_060024.2//poly [ADP-ribose] polymerase 14 [Homo sapiens]	2//1
129881	2187	0.04	0.11	1.45943	0.531268	*	0.37379	CCDC173	NA	NA	NA	K00476//aspartate beta-hydroxylase [EC:1.14.11.16]	NP_001078916.1//coiled-coil domain-containing protein 173 [Homo sapiens]	1//3
8817	1999	0.16	0.44	1.45943	0.150177	*	0.0761696	FGF18	GO:0005730//nucleolus;GO:0005576//extracellular region	GO:0008083//growth factor activity;GO:0005111//type 2 fibroblast growth factor receptor binding;GO:0005105//type 1 fibroblast growth factor receptor binding	GO:0030324//lung development;GO:0001958//endochondral ossification;GO:0001525//angiogenesis;GO:0043406//positive regulation of MAP kinase activity;GO:0030949//positive regulation of vascular endothelial growth factor receptor signaling pathway;GO:0002063//chondrocyte development;GO:0001957//intramembranous ossification;GO:0032332//positive regulation of chondrocyte differentiation;GO:0070374//pos…	K04358//fibroblast growth factor	XP_014956713.1//PREDICTED: fibroblast growth factor 18 isoform X2 [Ovis aries]	2//1
51296	2134	0.04	0.11	1.45943	0.531032	*	0.37379	SLC15A3	GO:0005765//lysosomal membrane;GO:0043231//intracellular membrane-bounded organelle;GO:0016021//integral component of membrane	GO:0015333//peptide:proton symporter activity;GO:0005215//transporter activity	GO:0015031//protein transport;GO:0006811//ion transport	K14638//solute carrier family 15 (peptide/histidine transporter), member 3/4	NP_057666.1//solute carrier family 15 member 3 [Homo sapiens]	2//1
[truncated: 15,287 more rows]

## Sheet: A549-VS-A549_plus_INF_r.Pos (2
GeneID	Length	A549-Expression	A549_plus_INF_r-Expression	log2FoldChange(A549_plus_INF_r/A549)	FDR	Up/Down-Regulation(A549_plus_INF_r/A549)	Pvalue	Symbol	Cellular Component	Molecular Function	Biological Process	Kegg Orthology	Nr Description	Desc
[truncated: 15,974 more rows]
